# Supplementary material for: Systematic Map of Chemical and Biological Surfactant Effects on Oxygen Mass Transfer at the Air–Water Interface
Source: Water Environ Res. 2026 Jan 14;98(1):e70271. doi: 10.1002/wer.70271 (PMC12802822; doi:10.1002/wer.70271)
Supplement: Supplementary file 1 — Data S1: Supporting information. [file WER-98-e70271-s001.xlsx]

## Sheet:  read me
ROSES for systematic map reports. Version 1.0
November 2017
Neal R Haddaway, Biljana Macura, Paul Whaley and Andrew Pullin
Column descriptions
Section/subsection - The sections or subsections listed below correspond to the CEE systematic review sections and to the mapping protocols and final reports: please refer to the relevant text under these subheadings for information on a specific review.
Topic - The section or subsection is subdivided for clarity.
Description/Further explanation - Details of what is required in each section or subsection are provided, along with practical advice and links to relevant guidance.
Checklist/Metadata - Checklist items MUST be completed. Metadata items correspond to information that should be reported as data or short descriptions that will be used to fill in the Summary Record and Flow Diagram. Any metadata items where steps have not been performed (e.g. gray literature search), this must be stated (e.g. 'Not Performed').
Author Response - Authors should select or write a response to the metadata or select 'yes' or 'no' for items on the checklist. More details can be provided in Comments (see below).
Comments - authors can supplement their answer with a brief comment.
Please cite as: Haddaway NR, Macura B, Whaley P and Pullin AS. 2017. ROSES for Systematic Map Reports. Version 1.0. DOI: 10.6084/m9.figshare.5897299.

## Sheet:  protocol_roses
PROTOCOL ROSES
Item	Section/subsection	Theme	Description	Further explanation	Checklist/metadata	Author's reply	Comments
1	Title	Title	The title should indicate that it is a systematic map and should indicate whether it is an update/change: for example, "...A systematic map update.".	The title should normally be the same or very similar to the review question.	Metadata	What evidence is there on the impact of chemically and biologically synthesized surfactants on oxygen mass transfer at the environmental air-water interface? A systematic map
2	Type of review	Type of review	Select one of the following types of revision: systematic map, systematic map update, systematic map change.	See EEC guidelines on systematic mapping [1] and on changes and updates [2].	Metadata	systematic map
3	Author contacts	Author contacts	Full names, institutional addresses and e-mail addresses of all authors must be provided.		Checklist	Yes	E-mail addresses: see supplementary file 2
4	Summary	Structured summary	The abstract of the manuscript should not exceed 500 words and should be structured in separate sections: Background, context and purpose of the review, including the review question; Methods, how the review was carried out (specifically mention the search strategy, inclusion criteria, critical appraisal (optional), extraction and coding of metadata and narrative synthesis); Results, main finding…		Checklist	Yes
5	Fund	Fund	Describe the justification for the review in the context of what is already known. Reviews should indicate why this study was necessary and what it is intended to contribute to the field.	A theory of change and/or conceptual model linking the intervention or exposure to the outcome must be presented.	Checklist	Yes
6	Stakeholder engagement	Stakeholder engagement	The actual role of stakeholders throughout the review process (e.g. in formulating questions) should be described and explained (using a broad definition of "stakeholder", including, for example, researchers, funders and other decision-makers; see [3]).		Checklist	Yes	See section "INVOLVEMENT OF INTERESTED PARTIES".
7	Purpose of the review	goal	Describe the main question and secondary questions (where applicable).	The main question is the main question of the review. Secondary questions are usually linked to sources of heterogeneity (effect modifiers).	Checklist	Yes
8		Definition of question components	Provide reference to the main elements of the question, e.g. population(s), intervention(s)/exposure(s), comparator(s) and outcome(s).	For other types of questions, see [4,5]	Metadata	Key elements (PECO):Population: air-water environmental interface. Exposure: concentrations of chemically or biologically synthesized surfactants in the liquid phase.Comparator: liquid phase not exposed to concentrations of chemically or biologically synthesized surfactants.Result: responses associated with the mass transfer of oxygen between the gas phase and the liquid phase.
9	Methods	Protocol	Provide citation, DOI or open access link for the published protocol.	The protocol must be peer-reviewed and made publicly available online (open access).	Metadata	Not applicable
10		Protocol deviations	Describe any ways in which the final review methods differ from those set out in the protocol, together with a justification.		Checklist	No	Not applicable
11	Research	Search strategy	Detail the search strategy used, including: names of databases accessed, search dates, institutional signatures (or signature date ranges for each database), search options (e.g. "topic words" or "full text" search of the search engine), efforts to obtain gray literature, other sources of evidence (e.g. manual search, requests for evidence/submission of evidence by stakeholders).		Checklist	Yes	See the "METHODS" section
12		Search string	Provide a complete search string in Boolean style and indicate the platform for which the string is formatted (e.g. Web of Science format).		Metadata	Yes	See supplementary file 3
13		Languages - bibliographic databases	List the languages used in bibliographic database searches.		Metadata	English
14		Languages - gray literature	List languages used in searches of organizational websites and web-based search engines		Metadata	English
15		Bibliographic databases	Provide the number of bibliographic databases searched.		Metadata	Digital indexing platforms: Web of Science (Clarivate) and Scopus (Elsevier).	See supplementary file 3
16		Web-based search engines	Provide the number of web-based search engines searched		Metadata	Semantic Scholar	See supplementary file 3
17		Organizational websites	Provide the number of organizational sites searched		Metadata	Conservation International; International Water Management Institute; Plymouth Marine Laboratory; The Nature Conservancy; UN Environment Programme; UN Water; World Health Organization; European Environment Agency; U.S. Environmental Protection Agency - EPA	See supplementary file 3
18		Estimating the scope of the research	Describe the process by which the completeness of the search strategy was assessed (i.e. list of reference articles)		Checklist	Yes	See the "METHODS" section
19		Search by update	Describe any updates to the research conducted during the review	Mandatory (if the update is carried out). A research update is good practice if the original research was conducted more than two years before the review was completed.	Checklist	No	Not applicable
20	Criteria for screening articles and including studies	Screening strategy	Describe the methodology for screening articles/studies for relevance. Methods for checking the consistency of screening decisions (at title, abstract and full text level) should be described.		Checklist	Yes	See the "METHODS" section
21		Inclusion criteria	Describe the inclusion criteria used to assess the relevance of the articles/studies identified. They should be broken down into the key elements of the question (e.g. relevant subject(s), intervention(s)/exposure(s), comparator(s), outcome(s), study design(s) and any other restrictions (e.g. date ranges or languages).		Checklist	Yes	See supplementary file 4
22	Critical evaluation	Critical evaluation strategy	Describe here the method used for critical appraisal of the validity of the study (including appraisal of individual studies and of the evidence base as a whole). Describe how the repeatability of the critical appraisal of the study's validity was tested.	Optional	Checklist	n / D
23		Critical evaluation used in synthesis	Describe how the information from the critical evaluation was used in the synthesis.	Mandatory if critical evaluation is carried out	Checklist	n / D
24	Metadata extraction and coding strategy	Metadata extraction and coding strategy	Describe the method of extracting and coding metadata for studies, providing lists of variables that will be extracted as metadata and those that will be coded. Describe how the repeatability of the extraction and coding of metadata/data was tested.		Checklist	Yes	See section "METHODS" and supplementary file 6
25		Approaches to missing data	Describe any process for obtaining and confirming missing or unclear information or data from the authors.		Checklist	Yes	See the "METHODS" section
26	Summary and presentation of data	Narrative synthesis strategy	Describe the methods used to narratively synthesize the evidence base in the form of descriptive statistics, tables (including SM database) and figures.		Checklist	Yes	See the "METHODS" section
27		Strategy for identifying knowledge gaps and clusters	Describe the methods used to identify and/or prioritize important knowledge gaps (unrepresented or underrepresented subtopics that warrant further primary research) and knowledge clusters (well-represented subtopics that are amenable to complete synthesis through systematic review).		Checklist	Yes	See the "METHODS" section
28		Demonstrate procedural independence	Describe the role of systematic reviewers (who are also authors of articles to be considered in the review) in decisions about the inclusion or critical evaluation of their own work.	Reviewers who have written articles to be considered in the review should be prevented from unduly influencing inclusion decisions, for example by delegating tasks appropriately.	Checklist	Yes	See the "METHODS" section
29	Results (review of results)	Description of the review process	Describe the review process, including the volume of evidence identified from all sources and retained at each stage of the review. It should also display the number of articles/studies included at all stages of the review in a flowchart, including the number of articles/studies excluded at each stage.		Checklist	Yes	ROSES flowchart
30		Number of search results	Provide the number of bibliographic database search results (including updates, if made) before duplicates are removed.	This figure should not include web-based search engines or searches on organizational websites: this will help to evaluate the effectiveness of the main search sequence.	Metadata	Yes	See "RESULTS AND DISCUSSIONS" section
31		Number of search results after removing duplicates	Provide the total number of search results in the bibliographic database after removing duplicates.	This figure should not include web-based search engines or searches on organizational websites: this will help to evaluate the effectiveness of the main search sequence.	Metadata	Yes	See section "RESULTS AND DISCUSSIONS" and supplementary file 5
32		Full-text screening excludes	Additional file containing list and reasons for full-text exclusions.		Checklist	Yes	See section "RESULTS AND DISCUSSIONS" and supplementary file 6
33		Title screening results	Provide the number of articles retained after title screening.	Optional if titles and summaries are displayed together	Metadata	Not applicable
34		Results of abstract screening	Please provide the number of articles withheld after screening the abstracts.	Optional if titles and summaries are displayed together	Metadata	Not applicable
35		Results of title and abstract screening	Please provide the number of articles retained after title and abstract screening.	Optional if titles and summaries are displayed separately	Metadata	Yes	See section "RESULTS AND DISCUSSIONS" and supplementary file 5
36		Recovery results	Provide the number of articles retrieved in full text.		Metadata	Yes	See section "RESULTS AND DISCUSSIONS" and supplementary file 6
37		Inaccessible articles	Additional file containing list of inaccessible articles.		Checklist	Yes	See supplementary file 6
38		Full text screening results	Please provide the number of articles retained after full text screening.		Metadata	Yes	See section "RESULTS AND DISCUSSIONS" and supplementary file 6
39		Consistency check: screening	The results of the consistency check at all stages (screening, metadata extraction and coding, critical evaluation) should be provided. Provide the number of titles, abstracts and full texts screened and checked for consistency by two or more reviewers as a fraction of the total (e.g. Title: 2000/20000; Abstract: 500/5000: Full text: 10/100).		Checklist	Yes	Test list, Title/Summary: 239/239; Definitive list: Title/Summary: 56/242; Full text: 10/54
40		Narrative overview	Describe the body of evidence identified using figures and tables, avoiding vote counting (counting studies based on results; direction or significance). Each should be presented with descriptive information (metadata). Describe the validity of individual studies and the evidence base as a whole (if critical appraisal is carried out).		Checklist	Yes	See the section "RESULTS AND DISCUSSIONS" and the supplementary files
41		Database of systematic maps	Additional file containing metadata and coding of the included studies.		Checklist	Yes	Supplementary files relating to different stages of the systematic mapping available to readers.
42		Limitations of the review	Discuss possible limitations in the methods used.		Checklist	Yes
43		Limitations of the evidence base	Discuss possible limitations in the evidence base.		Checklist	Yes
44	Conclusions	Knowledge gaps and clusters	Describe knowledge gaps (unrepresented or underrepresented subtopics that warrant further primary research) and knowledge clusters (well-represented subtopics that are amenable to complete synthesis through systematic review)		Checklist	Yes
45		Implications for policy/management	Summarize the state of the evidence base and discuss how the evidence identified can inform policy/practice decision-making in relation to the review/roadmap question.	Reviews should not include practical recommendations on environmental management or defense.	Checklist	Yes
46		Implications for research	Discuss how the evidence identified can inform the research, including options for increasing the reliability of the study design, which can improve future research.	In this section, some advocacy of future research on the reviewed topic is allowed, as long as it is clearly justified by the outcome of the review/critical assessment of the validity of the study.	Checklist	Yes
47	Statements	Competing interests	Describe any competing financial or non-financial interests that the authors of the reviews may have.		Checklist	Yes
References
[1] James, KL, Randall, NP and Haddaway, NR, 2016. A methodology for systematic mapping in environmental science. Environmental Evidence, 5(1), p.7.
[2] Bayliss, HR, Haddaway, NR, Eales, J., Frampton, GK and James, KL, 2016. Updating and amending systematic reviews and systematic maps in environmental management. Environmental Evidence, 5(1), p.20.
[3] Haddaway, NR, Kohl, C., da Silva, NR, Schiemann, J., Spök, A., Stewart, R., Sweet, JB, and Wilhelm, R., 2017. A framework for stakeholder engagement during systematic reviews and maps in environmental management.Environmental Evidence,6(1), p.11.
[4] Collaboration for Environmental Evidence. 2018. Guidelines and standards for evidence synthesis in environmental management. Version 5.0. www.environmentavidence.org/information-for-authors.
[5] Leeds Institute of Health Sciences. https://medhealth.leeds.ac.uk/info/639/information_specialists/1500/search_concept_tools. Accessed 12/11/2017.
	Yes
	No
	n / D
	systematic map
	systematically updating the map
	systematic map change
