# Supplementary material for: Systematic Map of Chemical and Biological Surfactant Effects on Oxygen Mass Transfer at the Air–Water Interface
Source: Water Environ Res. 2026 Jan 14;98(1):e70271. doi: 10.1002/wer.70271 (PMC12802822; doi:10.1002/wer.70271)
Supplement: Supplementary file 2 — Data S2: Supporting information. [file WER-98-e70271-s006.xlsx]

## Sheet:  stakeholders
STAKEHOLDERS
Review Team
Researcher	E-mail	Institutional curriculum	Academic institution	Institutional link
M.Sc. Diana Rosa dos Reis	dianarosa@discente.ufg.br	http://lattes.cnpq.br/1836536493318970	Federal University of Goiás - UFG	PhD student in the Postgraduate Program in Environmental Sciences
Ph.D. Klebber Teodomiro Martins Formiga	klebberformiga@ufg.br	http://lattes.cnpq.br/0787413754235970	Federal University of Goiás - UFG	Professor of the Postgraduate Program in Environmental Sciences
M.Sc. Luciano de Oliveira	oliveira.luciano@discente.ufg.br	https://lattes.cnpq.br/8720308421464238	Federal University of Goiás - UFG	PhD student in the Postgraduate Program in Environmental Sciences
Ph.D.	dr_botelho@yahoo.com.br	http://lattes.cnpq.br/3447406257464639	Federal Institute of Goiás - IFG	Full Professor and Research Manager, Postgraduate and Extension Studies at the Goiânia Campus, IFG
Specialist researchers linked to academic institutions
Researcher	E-mail	Institutional curriculum	Academic institution	Institutional link
Ph.D. Davi Gasparini Fernandes Cunha	davig@sc.usp.br	http://lattes.cnpq.br/8959063554305352	University of Sao Paulo - USP	Professor of the Department of Hydraulics and Sanitation of the School of Engineering
Ph.D. Hemerson Donizete Pinheiro	hemersonpinheiro@uel.br	http://lattes.cnpq.br/7285393706499444	State University of Londirna - UEL	Associate Professor at the Center for Technology and Urbanism
Ph.D.	julio.goncalves@uftm.edu.br	http://lattes.cnpq.br/3449617170299224	Federal University of Triângulo Mineiro (UFTM)	Associate Professor I
Ph.D.	sfmurilo1@gmail.com	http://lattes.cnpq.br/8611175932228788	University of Sao Paulo - USP	Department of Hydraulics and Sanitation, São Carlos School of Engineering, University of São Paulo
