# Supplementary material for: Systematic Map of Chemical and Biological Surfactant Effects on Oxygen Mass Transfer at the Air–Water Interface
Source: Water Environ Res. 2026 Jan 14;98(1):e70271. doi: 10.1002/wer.70271 (PMC12802822; doi:10.1002/wer.70271)
Supplement: Supplementary file 3 — Data S3: Supporting information. [file WER-98-e70271-s005.xlsx]

## Sheet: research_sources
LITERATURE RESEARCH SOURCES
Type of research source	Research source name	Database	Contents	Access permission	Electronic address
Indexing platforms	Web of Science (Clarivate) - without filters	Web of Science Core Collection (1945-present) - all editions	The world's leading academic journals, books and proceedings in the sciences, social sciences, arts and humanities, and a complete citation network.	Federal University of Goiás - institutional access (Capes)	https://www-periodicos-capes-gov-br.ez49.periodicos.capes.gov.br/index.php?
		Preprint Citation Index (1991-present)	Preprints for major research articles prior to formal publication in a journal from a variety of international repositories of selected and evaluated preprints in the sciences, social sciences and arts and humanities.
		ProQuest™ Dissertations & Theses Citation Index (1637-present)	Worldwide collection of multidisciplinary dissertations and theses
		SciELO Citation Index (2002-present)	Academic literature in the sciences, social sciences, arts and humanities published in the main open access journals in Latin America, Portugal, Spain and South Africa.
	Scopus (Elsevier) - without the use of filters	Scopus (1960-present)	Interdisciplinary database of abstracts and citations.	Federal University of Goiás - institutional access (Capes)
Web search engine	Semantic Scholar - period 2019 to 2024 (study areas in "Chemistry", "Environmental Sciences" and "Engineering")	-	Academic articles from partnerships with publishers, data providers and web crawlers.	-	https://www.semanticscholar.org/me/research
Institutions	Conservation International		-	-	https://www.conservation.org/
	International Water Management Institute		-	-	https://www.iwmi.cgiar.org/
	Plymouth Marine Laboratory		-	-	https://www.pml.ac.uk/
	The Nature Conservancy		-	-	https://www.nature.org/en-us/
	UN Environment Programme		-	-	https://www.unep.org/
	UN Water		-	-	https://www.unwater.org/
	World Health Organization		-	-	https://www.who.int/pt/about
	European Environment Agency		-	-	https://www.eea.europa.eu/en
	U.S. Environmental Protection Agency - EPA		-	-	https://www.epa.gov/
Note: There was no period restriction for the searches in the research sources

## Sheet: test_list
TEST LIST: reference articles from the personal archive of one of the project team members
Item	Title	DOI	Year	Key elements				Selected in the title and abstract screening phase?
				Population	Exposure	Comparator	Outcome
1	An experimental investigation into the behavior of antifoaming agents	10.1016/j.ces.2016.11.033	2017	ü	ü	ü	ü	Yes
2	Effect of surfactants on liquid side mass transfer coefficients: A new insight	10.1016/j.cej.2008.08.027	2009	ü	ü	ü	ü	Yes
3	Effects of interfacial surfactant contamination on bubble gas transfer	10.1016/j.ces.2006.04.018	2006	ü	ü	ü	ü	Yes
4	Enhancement of oxygen gas-liquid mass transfer with colloidal gas aphron dispersions	10.1016/j.colsurfa.2004.03.018	2004	ü	ü	ü	ü	Yes
5	Estimation of mass transfer velocity based on measured turbulence parameters1	10.1002/aic.12123	2009	ü	-	ü	ü	Yes
6	Experimental analysis of the effects of liquid phase surface tension on the hydrodynamics and mass transfer in a square bubble column	10.1016/j.ijheatmasstransfer.2021.121009	2021	ü	ü	ü	ü	Yes
7	Experimental and numerical investigation of reactive species transport around a small rising bubble	10.1016/j.cesx.2019.100007	2019	ü	ü	-	ü	Yes
8	Experimental study of oxygen diffusion coefficients in clean water containing salt, glucose or surfactant: Consequences on the liquid-side mass transfer coefficients	10.1016/j.cej.2010.09.040	2010	ü	ü	ü	ü	Yes
9	Flow pattern study, gas hold-up and gas liquid mass transfer correlations in a bubble column: Effect of non - coalescing water - organic mixtures	10.1007/s11814-021-0743-2	2021	ü	ü	ü	ü	Yes
10	Foam film permeability: Theory and experiment	10.1016/j.cis.2007.08.002	2008	ü	ü	-	ü	Yes
11	Gas/liquid mass transfer in a four-phase stirred fermentor: effects of organic phase hold-up and surfactant concentration	10.1016/0009-2509(92)87062-U	1992	ü	ü	-	ü	Yes
12	Gas-liquid mass transfer in the presence of ionic surfactant: effect of counter-ions and interfacial tubulence	10.1002/sia.5242	2013	ü	ü	ü	ü	Yes
13	Humic substances reduce the oxygen mass transfer in the air-water interface	10.1002/aic.16971	2020	ü	ü	ü	ü	Yes
14	Influence of dissolved hydrocarbons on volumetric oxygen mass transfer coefficient in a novel airlift contactor	10.1016/j.ces.2006.01.044	2006	ü	ü	ü	ü	Yes
15	Influence of pluronic F68 on oxygen mass transfer	10.1002/btpr.1770	2013	ü	ü	ü	ü	Yes
16	Luminescent probe synthesis for oxygen visualization technique: Application to the effect of surfactant structure on oxygen mass transfer	10.1016/j.ces.2022.117921	2022	ü	ü	ü	ü	Yes
17	Measurement of the oxygen mass transfer through the air-water interface	10.1065/espr2004.11.223	2005	ü	ü	ü	ü	Yes
18	Mechanism of enhanced gas absorption in presence of fine solid particles. Effect ofmolecular diffusivity onmass transfer coefficient in stirred cell	10.1016/j.ces.2006.06.025	2006	ü	ü	-	ü	Yes
19	Mechanism of gas absorption enhancement in presence of fine solid particles in mechanically agitated gas-liquid dispersion. Effect of molecular diffusivity	10.1016/j.ces.2008.06.023	2008	ü	ü	-	ü	Yes
20	New insights into oxygen absorption in unspared stirred vessels	10.1007/s00231-016-1959-2	2017	ü	ü	ü	ü	Yes
21	On the differences between bubble-mediated air-water transfer in freshwater and seawater	10.1357/0022240973224210	1997	ü	ü	ü	ü	Yes
22	Oxygen absorption into moving water and tension solutions	10.1016/S0043-1354(99)00417-0	2000	ü	ü	ü	ü	Yes
23	Oxygen mass transfer and hydrodynamic behavior in wastewater: Determination of local impact of surfactants by visualization techniques	10.1016/j.waters.2014.03.065	2014	ü	ü	ü	ü	Yes
24	Research of oxygen mass transfer through the air-water surface at low bulk concentrations of surfactants	10.3176/proc.2009.2.05	2009	ü	ü	ü	ü	Yes
25	Surfactant effects on alpha factors in full-scale wastewater aeration systems	10.2166/wst.2006.768	2006	ü	ü	ü	ü	Yes
26	Surfactant effects on α-factors in aeration systems	10.1016/j.waters.2006.01.044	2006	ü	ü	ü	ü	Yes
27	Systematic analysis of high Schmidt number turbulent mass transfer across clean, contaminated and solid interfaces	10.1016/j.ijheatfluidflow.2008.03.002	2008	ü	-	ü	ü	Yes
28	The effect of a surfactant monolayer on oxygen transfer across an air/water interface during mixed convection	10.1016/j.ijheatmasstransfer.2010.03.037	2010	ü	ü	ü	ü	Yes
29	The effect of sds surfactant on surface reaeration coefficient: A laboratory scale approach	10.4136/ambi-água.2536	2020	ü	ü	ü	ü	Yes
30	The effect of surfactants on oxygen mass-transfer through the air-water interface	10.1007/BF02987424	2002	ü	ü	ü	ü	Yes
31	The Influence of Interfacial Areas for Gas Absorption in the Presence of Solid Particles	10.1002/ceat.201400052	2014	ü	ü	ü	ü	Yes
32	Validation studies to assist in the development ofscale and system independent CFD models forindustrial bubble columns	10.1016/j.cherd.2021.04.023	2021	ü	ü	ü	ü	Yes
	1The authors only assumed that the air-water interface was contaminated by a surfactant because the velocity measurements showed viscosity effects close to the surface. Despite this, the study seems relevant to understanding the subject.

## Sheet: terms_R_test_list
SEARCH TERMS - "R" SOFTWARE (TEST LIST)
Search terms identified in the "R" software package from the 32 articles in the project team's archive: the term must appear in at least 1 document and 2 terms must appear together in at least 1 document for a connection to be established between them in the network:			Search terms identified in the "R" software package considered for the formation of the search string:
			2 X 1 (32 articles)
Seq	Keywords		Population	Exposure	Outcome
1	accumulation equilibrates		air-water interface	dodecyl sulfate	interfacial turbulence
2	activated carbon		gas-liquid interface	surface active	interfacial turbulence regimes
3	active agents		liquid interface	surface activity	oxygen concentration
4	active agents depress		liquid interfaces	surface aerators	oxygen diffusion
5	aeration process		liquid phase	surface contamination	oxygen permeability
6	aeration systems		water interface	surfactant accumulation	oxygen transfer
7	aerobic microbial		water surface	surfactant concentrations	transfer coefficient
8	aerobic microbial production		water surface layer	interfacial surfactant accumulation	transfer rates
9	agents depress		air-water surface		oxygen diffusion parameters
10	air-water interface		air-water surface layer		surface tension
11	air-water solution		liquid-air interface
12	air-water solution surface		liquid-gas interface
13	air-water surface		liquid-gas surface
14	air-water surface layer		liquid surface
15	american institute		liquid surface layer
16	anionic surfactant		surface layer
17	aqueous phase
18	aqueous solution
19	aqueous solutions		Partial search string:
20	avoid supersaturation		("air-water interface*" OR "gas-liquidinterface*" OR "liquid* interface*" OR "liquid* phase*"OR "water* interface*" OR"water*surface*"OR "water* surface* layer*" OR"air-water surface*" OR"air-water surface* layer*" OR "liquid-air interface*" OR"liquid-gas interface*" OR"liquid-gas surface*" OR "liquid surface*"OR "liquid surface*layer*" OR "surface* layer*") AND ("dodecyl sulfate"OR "surface*acti…
21	avoid supersaturation effect
22	biosurfactant produced
23	bubble column
24	bubble detachment
25	bubble diffusers
26	bubble surface
27	bubble surface contamination
28	bubbles behaving
29	calculate diffusion
30	calculate diffusion conduction
31	calculate diffusional
32	calculate diffusional parameters
33	chain length
34	chemical engineers
35	commonly produce
36	commonly produce biosurfactants
37	complex behavior
38	adsorbed compounds
39	concentrations typically
40	concentrations typically found
41	concurrently measure
42	concurrently measure dynamic
43	concurrently measure dynamic surface
44	concurrently measure dynamic surface tension
45	confirms full-scale
46	confirms full-scale field
47	confirms full-scale field measurements
48	contamination effects
49	continuous aqueous
50	continuous aqueous phase
51	controlling factor
52	converting microorganisms
53	converting microorganisms commonly
54	converting microorganisms commonly produce
55	converting microorganisms commonly produce biosurfactants
56	correct previous
57	correct previous Frössling-like
58	correct previous Frössling-like dimensionless
59	correct previous Frössling-like dimensionless correlations
60	critical micelle
61	critical micelle concentration
62	current conditions
63	derived equations
64	derived equations enable
65	describing time-dependent
66	describing time-dependent bubble
67	describing time-dependent bubble surface
68	describing time-dependent bubble surface contamination
69	diffusion coefficient
70	diffusion coefficients
71	diffusion conduction
72	diffusion parameters
73	diffusional parameters
74	dimensionless correlations
75	empirical dimensionless
76	dimensionless empirical correlations
77	dimensionless results
78	dispersed organic
79	dispersed organic liquid
80	dispersed organic liquid phase
81	dispersed organic phase
82	dodecyl sulfate
83	dynamic method
84	dynamic surface
85	dynamic surface tension
86	ecomed publishers
87	electrochemical oxygen
88	electrochemical oxygen sensor
89	electrochemical oxygen sensor inside
90	empirical correlations
91	emulsifier increase
92	energy costs
93	energy density
94	enhancement effect
95	enhancement factor
96	enhancement factor increases
97	enormous importance
98	environment takes
99	environment takes place
100	equations enable
101	evidence shows
102	experimental apparatus
103	experimental evidence
104	experimental evidence shows
105	experimental results
106	external environment
107	external environment takes
108	external environment takes place
109	factor increases
110	factors measured
111	fermentation mentioned
112	fermentation rates
113	fermentation significant
114	fermentation significant enhancement
115	fermentation systems
116	fermentation systems investigated
117	field measurements
118	fieldwork equipment
119	fine-bubble aerators
120	four-phase reactors
121	four-phase stirred
122	Frössling-like dimensionless
123	Frössling-like dimensionless correlations
124	full-scale field
125	full-scale field measurements
126	gas-liquid interface
127	gas-liquid interfaces
128	geometrical characteristics
129	higher interfacial
130	higher renewal
131	higher renewal rates
132	Hüthig Jehle
133	hydrocarbon converting
134	hydrocarbon converting microorganisms
135	hydrocarbon converting microorganisms commonly
136	hydrocarbon converting microorganisms commonly produce
137	hydrocarbon droplets
138	hydrocarbon fermentation
139	hydrocarbon fermentation significant
140	hydrocarbon fermentation significant enhancement
141	hydrocarbon substrates
142	hydrogen absorption
143	induced fluorescence
144	industrial interfaces
145	industrial processes
146	inflowing wastewater
147	inflowing wastewater surface
148	inflowing wastewater surface layers
149	insoluble compounds
150	insoluble compounds adsorbed
151	interfacial surfactant
152	interfacial surfactant accumulation
153	interfacial surfactant accumulation equilibrates
154	interfacial turbulence
155	interfacial turbulence regimes
156	investigated liquid
157	investigated surface
158	investigated surface layer
159	ionic surfactant
160	ionic surfactants
161	langmuir saturation
162	langmuir saturation model
163	langmuir saturation model showed
164	large amounts
165	largest fraction
166	liquid-air interface
167	liquid-gas interface
168	liquid-gas surface
169	liquid hydrocarbon
170	liquid hydrocarbon substrates
171	liquid interface
172	liquid interfaces
173	liquid oxygen
174	liquid phase
175	liquid phases
176	liquid saturated
177	liquid surface
178	liquid surface layer
179	lower relative
180	lower renewal
181	lower renewal rates
182	lower turbulence
183	lower turbulence regimes
184	magnitude lower
185	magnitude lower relative
186	marangoni effect
187	mathematical model
188	maximum adsorption
189	maximum decrease
190	measurable trace
191	measurable trace contaminants
192	measure dynamic
193	measure dynamic surface
194	measure dynamic surface tension
195	measure oxygen
196	measure oxygen permeability
197	measuring device
198	measuring oxygen
199	measuring oxygen diffusion
200	measuring oxygen diffusion parameters
201	micelle concentration
202	microbial production
203	microorganisms commonly
204	microorganisms commonly produce
205	microorganisms commonly produce biosurfactants
206	model showed
207	molecular diffusivity
208	molecular weight
209	molecular weight surfactant
210	molecular weight surfactant solutions
211	multi-bubble experiments
212	natural waterbodies
213	octane droplets
214	offset contamination
215	oleovorans cells
216	operating conditions
217	operating efficiency
218	organic liquid
219	organic liquid phase
220	organic phase
221	organic phase small
222	organic phase small amounts
223	organic substrate
224	outer membrane
225	oxygen concentration
226	oxygen diffusion
227	oxygen diffusion conduction
228	oxygen diffusion parameters
229	oxygen permeability
230	oxygen sensor
231	oxygen sensor inside
232	oxygen supply
233	oxygen transfer
234	parameters describing
235	parameters describing time-dependent
236	parameters describing time-dependent bubble
237	parameters describing time-dependent bubble surface
238	parameters permit
239	phase small
240	phase small amounts
241	plant energy
242	plant energy costs
243	poorly soluble
244	preliminary cleaning
245	present investigation
246	previousFrössling-like
247	previousFrössling-like dimensionless
248	previousFrössling-like dimensionless correlations
249	process water
250	process water conditions
251	produce biosurfactants
252	pseudomonas oleovorans
253	pseudomonas oleovorans cells
254	releasing bubbles
255	renewal rates
256	results offer
257	reynolds number
258	rights reserved
259	rising bubble
260	saturation model
261	saturation model showed
262	selected wastewaters
263	sensor inside
264	significant enhancement
265	significant impact
266	significantly enhanced
267	significantly influence
268	simple technique
269	small amounts
270	small droplets
271	small octane
272	small octane droplets
273	small scale
274	sodium dodecyl
275	sodium dodecyl sulfate
276	solution surface
277	special measurement
278	stirred cells
279	stirred tanks
280	study presents
281	sulphate solution
282	supersaturation effect
283	surface active
284	surface active agents
285	surface active agents depress
286	surface activity
287	surface aerators
288	surface contaminant
289	surface contamination
290	surface layer
291	surface layers
292	surface renewal
293	surface tension
294	surfactant accumulation
295	surfactant accumulation equilibrates
296	surfactant concentration
297	surfactant concentrations
298	surfactant concentrations typically
299	surfactant concentrations typically found
300	surfactant properties
301	surfactant solutions
302	surfactants achieved
303	systems investigated
304	takes place
305	technique presented
306	theoretically expected
307	time-dependent bubble
308	time-dependent bubble surface
309	time-dependent bubble surface contamination
310	trace contaminants
311	transfer coefficient
312	transfer depression
313	transfer effects
314	transfer enhancement
315	transfer enhancement effect
316	transfer prediction
317	transfer rates
318	transfer reduction
319	transfer velocity
320	transient model
321	treatment plant
322	treatment processes
323	turbulence regimes
324	typically found
325	uncontrolled energy
326	uncontrolled energy density
327	unpolluted water
328	unpolluted water surface
329	verlagsgruppe Hüthig Jehle
330	verlagsgruppe Hüthig Jehle
331	ward-tordai transient
332	ward-tordai transient model
333	wastewater surface
334	wastewater surface layer
335	wastewater surface layers
336	wastewater treatment
337	wastewater treatment plant
338	wastewater treatment processes
339	water-solution surface
340	water-solution surface layers
341	water conditions
342	water interface
343	water surface
344	water surface layer
345	water systems
346	water treatment
347	water values
348	weight surfactant
349	weight surfactant solutions

## Sheet: definitive_list
DEFINITIVE LIST: articles returned in the search carried out on the digital indexing platforms
Item	Title	DOI	Year	Key elements				Selected in the full-text screening phase?
				Population	Exposure	Comparator	Outcome
1	A STUDY OF OXYGEN-VECTORS WITH A MODEL OF OXIDATION OF GLUCOSE IN THE PRESENCE OF GLUCOSE-OXIDASE AND CATALASE	10.1252/jcej.27.205	1994	ü	ü	ü	ü	Yes
2	An experimental investigation into the behavior of antifoaming agents	10.1016/j.ces.2016.11.033	2017	ü	ü	ü	ü	Yes
3	Effect Of Surface Active Agent On Oxygen Absorption In Bubble Aeration I.	10.2323/jgam.9.443	1963	ü	ü	ü	ü	Yes
4	Effect of surfactants on liquid side mass transfer coefficients: A new insight	10.1016/j.cej.2008.08.027	2009	ü	ü	ü	ü	Yes
5	Effect of surfactants on liquid-side mass transfer coefficients	10.1016/j.ces.2005.04.053	2005	ü	ü	ü	ü	Yes
6	Effect of surfactants on liquid-side mass transfer coefficients in gas-liquid systems:: A first step to modeling	10.1016/j.ces.2006.05.051	2006	ü	ü	ü	ü	Yes
7	Effects of interfacial surfactant contamination on bubble gas transfer	10.1016/j.ces.2006.04.018	2006	ü	ü	ü	ü	Yes
8	Effects of SDS surface-active agents on hydrodynamics and oxygen mass transfer in a square bubble column reactor: Experimental and CFD modeling study	10.1016/j.ijfluxo multifásico.2023.104486	2023	ü	ü	ü	ü	Yes
9	Effects of surface-active substances on gas holdup and gas-liquid mass transfer in bubble column	10.1252/jcej.18.287	1985	ü	ü	ü	ü	Yes
10	Enhancement of oxygen gas-liquid mass transfer with colloidal gas aphron dispersions	10.1016/j.colsurfa.2004.03.018	2004	ü	ü	ü	ü	Yes
11	Enhancement of oxygen mass transfer using functionalized magnetic nanoparticles	10.1021/ie051348b	2006	ü	ü	-	ü	Yes
12	Estimation of mass transfer velocity based on measured turbulenceparameters1	10.1002/aic.12123	2009	ü	-	ü	ü	Yes
13	Evaluation of fine-bubble alpha factors in near full-scale equipment	00431303 (ISSN)	1985	ü	ü	ü	ü	Yes
14	Experimental analysis of the effects of liquid phase surface tension on the hydrodynamics and mass transfer in a square bubble column	10.1016/j.ijheatmasstransfer.2021.121009	2021	ü	ü	ü	ü	Yes
15	Experimental and numerical investigation of reactive species transport around a small rising bubble	10.1016/j.cesx.2019.100007	2019	ü	ü	-	ü	Yes
16	Experimental study of oxygen diffusion coefficients in clean water containing salt, glucose or surfactant: Consequences on the liquid-side mass transfer coefficients	10.1016/j.cej.2010.09.040	2010	ü	ü	ü	ü	Yes
17	Flow pattern study, gas hold-up and gas liquid mass transfer correlations in a bubble column: Effect of non-coalescing water - organic mixtures	10.1007/s11814-021-0743-2	2021	ü	ü	ü	ü	Yes
18	Gas-Liquid Interfacial Area in the Presence of Different Chain Length Surfactants	10.1021/ie900205q	2009	ü	ü	ü	ü	Yes
19	Gas-liquid mass transfer in the presence of ionic surfactant: effect of counter-ions and interfacial turbulence	10.1002/sia.5242	2013	ü	ü	ü	ü	Yes
20	GAS-LIQUID MASS-TRANSFER IN A 4-PHASE STIRRED FERMENTER - EFFECTS OF ORGANIC-PHASE HOLD-UP AND SURFACTANT CONCENTRATION	10.1016/0009-2509(92)87062-U	1992	ü	ü	-	ü	Yes
21	Humic substances reduce the oxygen mass transfer in the air-water interface	10.1002/aic.16971	2020	ü	ü	ü	ü	Yes
22	Impact of anionic surfactants on oxygen transfer rate in the electroflotation process	10.5004/dwt.2011.1427	2011	ü	ü	ü	ü	Yes
23	Influence of dissolved hydrocarbons on volumetric oxygen mass transfer coefficient in a novel airlift contactor	10.1016/j.ces.2006.01.044	2006	ü	ü	ü	ü	Yes
24	Influence of Pluronic F68 on Oxygen Mass Transfer	10.1002/btpr.1770	2013	ü	ü	ü	ü	Yes
25	Investigation of induction of air due to ultrasound source in the sonochemical reactors	10.1016/j.ultsoch.2004.05.016	2005	ü	ü	ü	ü	Yes
26	Luminescent probe synthesis for oxygen visualization technique: Application to the effect of surfactant structure on oxygen mass transfer	10.1016/j.ces.2022.117921	2022	ü	ü	ü	ü	Yes
27	Mass-transfer properties of microbubbles. 1. Experimental studies	10.1021/bp970133x	1998	ü	ü	ü	ü	Yes
28	Mass-transfer properties of microbubbles. 2. Analysis using a dynamic model	10.1021/bp970131c	1998	ü	ü	-	ü	Yes
29	Measurement of the oxygen mass transfer through the air-water interface	10.1065/espr2004.11.223	2005	ü	ü	ü	ü	Yes
30	Mechanism of enhanced gas absorption in presence of fine solid particles. Effect of molecular diffusivity on mass transfer coefficient in stirred cell	10.1016/j.ces.2006.06.025	2006	ü	ü	-	ü	Yes
31	Mechanism of gas absorption enhancement in presence of fine solid particles in mechanically agitated gas-liquid dispersion. Effect of molecular diffusivity	10.1016/j.ces.2008.06.023	2008	ü	ü	-	ü	Yes
32	Mechanism of mass transfer from bubbles in dispersions - Part II: Mass transfer coefficients in stirred gas-liquid reactor and bubble column	10.1016/j.cep.2004.05.009	2005	ü	ü	-	ü	Yes
33	New insights into oxygen absorption in unspared stirred vessels	10.1007/s00231-016-1959-2	2017	ü	ü	ü	ü	Yes
34	On the differences between bubble-mediated air-water transfer in freshwater and seawater	10.1357/0022240973224210	1997	ü	ü	ü	ü	Yes
35	Oxygen absorption in polymer plus surfactant aqueous solutions	10.1016/j.cej.2013.03.067	2013	ü	ü	ü	ü	Yes
36	Oxygen absorption into moving water and tension solutions	10.1016/S0043-1354(99)00417-0	2000	ü	ü	ü	ü	Yes
37	Oxygen mass transfer and hydrodynamic behavior in wastewater: Determination of local impact of surfactants by visualization techniques	10.1016/j.waters.2014.03.065	2014	ü	ü	ü	ü	Yes
38	Oxygen transfer and shear rate in surface aerator	10.1080/09593330902988737	2009	ü	ü	ü	ü	Yes
39	Research of oxygen mass transfer through the air-water surface at low bulk concentrations of surfactants	10.3176/proc.2009.2.05	2009	ü	ü	ü	ü	Yes
40	Surfactant adsorption rather than "shuttle effect"?	10.1016/j.ces.2005.03.002	2005	ü	ü	ü	ü	Yes
41	Surfactant effects on alpha factors in full-scale wastewater aeration systems	10.2166/wst.2006.768	2006	ü	ü	ü	ü	Yes
42	Surfactant effects on α-factors in aeration systems	10.1016/j.watres.2006.01.044	2006	ü	ü	ü	ü	Yes
43	Systematic analysis of high Schmidt number turbulent mass transfer across clean, contaminated and solid interfaces	10.1016/j.ijheatfluidflow.2008.03.002	2008	ü	-	-	ü	Yes
44	The effect of a surfactant monolayer on oxygen transfer across an air/water interface during mixed convection	10.1016/j.ijheatmasstransfer.2010.03.037	2010	ü	ü	ü	ü	Yes
45	The effect of oil films on water evaporation and oxygen content in sea water	10.1007/BF02626367	1988	ü	ü	ü	ü	Yes
46	The effect of SDS surfactant on surface reaeration coefficient: a laboratory scale approach	10.4136/ambi-água.2536	2020	ü	ü	ü	ü	Yes
47	The effect of surfactants on oxygen mass-transfer through the air-water interface	10.1007/BF02987424	2002	ü	ü	ü	ü	Yes
48	The Influence of Interfacial Areas for Gas Absorption in the Presence of Solid Particles	10.1002/ceat.201400052	2014	ü	ü	ü	ü	Yes
49	Validation studies to assist in the development of scale and system independent CFD models for industrial bubble columns	10.1016/j.cherd.2021.04.023	2021	ü	ü	ü	ü	Yes
	1Theauthors only assumed that the air-water interface was contaminated by a surfactant because the velocity measurements showed viscosity effects close to the surface. Despite this, the study seems relevant to understanding the subject.

## Sheet: terms_R_definitive_list
SEARCH TERMS - "R" SOFTWARE (DEFINITIVE LIST)
Search terms identified in the "R" software package from the 49 studies: the term must appear in at least 1 document and 2 terms must appear together in at least 3 documents for a connection to be established between them in the network:			Search terms identified in the "R" software package considered for the formation of the search string:
			2 X 1 (49 articles)
Seq	Keywords		Population	Exposure	Outcome
1	aqueous solution		air-water interface	dodecyl sulfate	interfacial turbulence
2	aqueous solutions		gas-liquid interface1	surface active	interfacial turbulence regimes
3	bubble column		liquid interface1	surface activity	oxygen concentration
4	gas-liquid interface		liquid interfaces	surface aerators	oxygen diffusion
5	liquid interface		liquid phase1	surface contamination	oxygen permeability
6	liquid phase		water interface	surfactant accumulation	oxygen transfer1
7	oxygen transfer		water surface	surfactant concentrations	transfer coefficient1
8	rights reserved		water surface layer	interfacial surfactant accumulation	transfer rates
9	surface tension		air-water surface	surfactant concentration2	oxygen diffusion parameters
10	surfactant concentration		air-water surface layer		surface tension1
11	transfer coefficient		liquid-air interface		bubble column2
12	transfer coefficients		liquid-gas interface		transfer coefficients2
			liquid-gas surface
			liquid surface
			liquid surface layer
			surface layer
			1Search term identified in test list
			2Search term not identified in test list
			Partial search string:
			("air-water interface*"OR"gas-liquidinterface*" OR "liquid* interface*" OR "liquid* phase*"OR "water* interface*" OR"water*surface*"OR "water* surface* layer*"OR "air-watersurface*"OR"air-water surface* layer*" OR "liquid-airinterface*"OR"liquid-gas interface*" OR "liquid-gas surface*" OR "liquid surface*"OR "liquid surface*layer*" OR "surface* layer*") AND ("dodecyl sulfate"OR "surface*active" O…

## Sheet: new_terms_definitive_list
SEARCH TERMS - "VOSVIEWER" SOFTWARE (DEFINITIVE LIST)
Frequency of Search Terms equal to at least 3 times in at least 1 of the 49 studies:				Search terms identified in the Vosviewer software considered for the formation of the search string (49 articles):
Seq	Keywords	Occurrence		Population	Exposure	Outcome
1	mass transfer	34		air-water interface1	dodecyl sulfate	interfacial turbulence
2	surfactant	23		gas-liquid interface1	surface active	interfacial turbulence regimes
3	surface active agents	21		liquid interface	surface activity	oxygen concentration
4	oxygen	17		liquid interfaces	surface aerators	oxygen diffusion
5	phase interfaces	16		liquid phase	surface contamination	oxygen permeability
6	surface tension	13		water interface	surfactant accumulation	oxygen transfer1
7	bubbles (in fluids)	10		water surface	surfactant concentrations1	transfer coefficient1
8	gas-liquid interface	9		water surface layer	interfacial surfactant accumulation	transfer rates
9	surfactants	9		air-water surface	surfactant concentration	oxygen diffusion parameters
10	article	8		air-water surface layer	surfactant2	surface tension1
11	liquids	8		liquid-air interface	surface active agents2	bubble column1
12	turbulence	8		liquid-gas interface	surfactants2	transfer coefficients1
13	gases	7		liquid-gas surface	surface-active agents2	mass transfer2
14	hydrodynamics	7		liquid surface	anionic surfactants2	oxygen2
15	oxygen mass transfer	7		liquid surface layer		bubbles (in fluids)2
16	oxygen transfer	7		surface layer		turbulence2
17	absorption	6		phase interfaces2		hydrodynamics2
18	bubble column	6				oxygen mass transfer2
19	oxygen transport	6				absorption2
20	aeration	5				oxygen transport2
21	air	5				aeration2
22	bubble columns	5				gas absorption2
23	gas absorption	5				gas-liquid mass transfer2
24	gas-liquid mass transfer	5				viscosity2
25	interfaces (materials)	5				volumetric mass transfer coefficient2
26	mathematical models	5				liquid-side mass transfer coefficients2
27	priority journal	5				mass transfer coefficient2
28	surface-active agents	5				liquid-side mass transfer coefficient2
29	viscosity	5				mass transfer coefficients2
30	volumetric mass transfer coefficient	5				oxygen transfer rate2
31	wastewater	5				reynolds number2
32	activated carbon	4
33	adsorption	4		1Search term identified in "R" software and Vosviewer software.
34	bioreactors	4		2Search term identified in Vosviewer
35	bubble	4
36	gas	4		Partial search string:
37	liquid	4
38	liquid-side mass transfer coefficients	4		("air-water interface*" OR "gas-liquidinterface*"OR"liquid* interface*"OR "liquid* phase*"OR "phase* interface*") AND ("surfactant* concentration*" OR"surfactant*" OR "surface* active agent*" OR "surface*-active agent*" OR "anionic* surfactant*") AND ("oxygen transfer*" OR"transfer coefficient*"OR"surface* tension*"OR "bubble column*" OR "mass transfer*"OR"oxygen" OR "bubble*" OR "turbulence*"OR"…
39	mass transfer coefficient	4
40	stirred tank	4
41	aerator	3
42	air-water interface	3
43	anionic surfactants	3
44	chemistry	3
45	colloids	3
46	contamination	3
47	correlation analysis	3
48	critical micelle concentration	3
49	diffusion	3
50	dispersions	3
51	liquid phasis	3
52	liquid-side mass transfer coefficient	3
53	mass transfer coefficients	3
54	micelles	3
55	oxygen transfer rate	3
56	reynolds number	3
57	sewage	3
58	sulfur compounds	3
59	surfactant concentrations	3
60	velocity	3
61	waste water management	3

## Sheet: biosurfactants_list
BIOSSURFACTANTS LIST: reference articles from the personal archive of one of the project team members on the subject of biosurfactants
Item	Title	DOI	Year
1	Microbial biosurfactants: Multifarious applications in sustainable agriculture	10.1016/j.micres.2023.127551	2024
2	Recent advances in the application of microbial biosurfactants in food industries: Opportunities and challenges	10.1016/j.foodcont.2024.110465	2024
3	Biosurfactants as Emerging Substitutes of Their Synthetic Counterpart in Detergent Formula: Efficiency and Environmental Friendly	10.1007/s10924-023-02778-1	2023
4	From Wastewater Treatment Plants to the Oceans: A Review on Synthetic Chemical Surfactants (SCSs) and Perspectives on Marine-Safe Biosurfactants	10.3390/su151411436	2023
5	Microbial surfactants: characteristics, production and briader application prospects in environment and industry	10.1080/10826068.2023.2175364	2023
6	Biosurfactants: Potential and Eco-Friendly Material for Sustainable Agriculture and Environmental Safety-A Review	10.3390/agronomy12030662	2022
7	Microbial surfactants: A journey from fundamentals to recent advances	10.3389/fmicb.2022.982603	2022
8	Microbial surfactants: classifications, properties, recovery and applications	10.11113/jurnalteknologi.v84.16477	2022
9	A review on recent advances in the application of biosurfactants in wastewater treatment	10.1016/j.seta.2021.101576	2021
10	Biosurfactant: A new frontier for greener technology and environmental sustainability	10.1016/j.ecoenv.2019.109607	2019

## Sheet: terms_R_list_biosurfact
SEARCH TERMS - "R" SOFTWARE (BIOSURFACTANTS LIST)
Search terms identified in the "R" software package from the 49 articles in the project team's archive: a term must appear in at least 1 document and two terms must appear together in at least 1 document for a connection to be established between them in the network:			Search terms identified in the R software package considered for the formation of the search string:
			1 X 1 (10 articles)
Seq	Keywords		Population	Exposure	Outcome
1	active compounds			surfaceactivity1	surfacetension1
2	additional severe			biosurfactantcompounds2	interfacialtension2
3	additional severe problem			biotechnologicalbiosurfactants2
4	agricultural residues			microbialbiosurfactants2
5	agricultural sources			microbialsurfactants2
6	amphiphilic compounds
7	animal waste		1Search termpreviously identified in the test list or definitive list
8	authorizing ecological		2Search termidentified in articles with the subject "biosurfactants".
9	authorizing ecological protection
10	biosurfactant compounds		Partial search string:
11	biosurfactant production
12	biosurfactants biotechnological		("air-water interface*" OR "gas-liquidinterface*"OR"liquid* interface*"OR "liquid* phase*"OR "phase* interface*") AND ("surfactant* concentration*" OR"surfactant*" OR "surface* active agent*" OR "surface*-active agent*" OR "anionic* surfactant*" OR "surface* activity*" OR"biosurfactant* compound*" OR "biosurfactant* biotechnological"OR"microbial biosurfactant*"OR "microbial surfactant*") AND ("ox…
13	biosurfactants biotechnological synthesis
14	biosurfactants found
15	biosurfactants found potential
16	biosurfactants found potential usability
17	biosurfactants produced
18	biotechnological applications
19	biotechnological synthesis
20	characterization techniques
21	cheap material
22	cheap materials
23	chemical surfactants
24	commercial scale
25	complex technologies
26	contaminant degradation
27	cost-effective technologies
28	crucial know-how
29	detergent formulation
30	detergent formulation
31	detrimental effects
32	developing conversation
33	diverse applications
34	diverse industrial
35	diverse industrial set-up
36	downstream processes
37	eco-accommodating materials
38	ecological damage
39	ecological protection
40	economic feasibility
41	effluent flotation
42	emerging characterization
43	emerging characterization techniques
44	endure biosurfactants
45	environment friendly
46	environmental change
47	environmental compatibility
48	environmental contaminants
49	environmental safety
50	environmental sustainability
51	environmentally friendly
52	excellent foaming
53	excellent foaming ability
54	expanding environmental
55	expanding environmental safety
56	expenses incurred
57	extensively reviewed
58	features endure
59	features endure biosurfactants
60	foaming ability
61	found potential
62	found potential usability
63	genetical engineering
64	greater attention
65	greener technology
66	heavy metal
67	heavy metal removal
68	heavy metals
69	heavy metals pollution
70	important suitable
71	including chemical
72	including chemical surfactants
73	industrial scale
74	industrial scale wastewater
75	industrial scale wastewater treatment
76	industrial scale wastewater treatment application
77	industrial sectors
78	industrial set-up
79	industrial waste
80	initial purification
81	interfacial tension
82	leveraged compared
83	lower toxicity
84	metal removal
85	metals pollution
86	microbial biosurfactants
87	microbial surfactants
88	microorganisms produce
89	non-conventional surface-active
90	non-conventional surface-active molecules
91	operation window
92	parts shows
93	parts shows outstandingly
94	petroleum crude
95	petroleum hydrocarbons
96	pollution removal
97	potential application
98	potential applications
99	potential reduction
100	potential usability
101	present society
102	produce biosurfactant
103	related products
104	related products
105	reasonable option
106	recent developments
107	reduce surface area
108	related products
109	remediation technology
110	renewable by-products
111	renewable materials
112	replacing surfactants
113	replacing surfactants produced
114	review confers
115	review focuses
116	review paper
117	scale wastewater
118	scale wastewater treatment
119	scale wastewater treatment application
120	severe problem
121	shows outstandingly
122	special property
123	specific activity
124	surface-active molecules
125	surface activity
126	surface tension
127	surfactants including
128	surfactants produced
129	synthetic surfactants
130	techniques including
131	techniques including chemical
132	techniques including chemical surfactants
133	terrestrial ecosystems
134	treating wastewater
135	treating wastewater generated
136	treatment application
137	treatment processes
138	washing performance
139	waste materials
140	waste products
141	wastewater generated
142	wastewater treatment
143	wastewater treatment application
144	wastewater treatment processes
145	water separation

## Sheet: biosurfac_list_terms
SEARCH TERMS - "VOSVIEWER" SOFTWARE (BIOSURFACTANTS LIST)
Frequency of Search Terms (at least 2 times) X Number of Articles (at least in 1 of the 10 articles):
Seq	Keyword	Occurrences		Population	Exposure	Outcome
1	surfactant	6			surfactant1	surfacetension2
2	biodegradation	5			biosurfactant
3	bioremediation	5			biosurfactants
4	biodegradability	4			bio-surfactants
5	biosurfactant	4			microbialsurfactants1
6	biosurfactants	4			surface activeagents1
7	agriculture	3			surface-activeagents1
8	bio-surfactants	3
9	biomolecules	3		1Search termidentified in "R" software and Vosviewer software.
10	environmental protection	3		2Search termpreviously identified in the test list or definitive list
11	microorganisms	3
12	bacteria	2		Partial search string:
13	biodegradation, environmental	2
14	biotechnology	2		("air-water interface*" OR "gas-liquidinterface*"OR"liquid* interface*"OR "liquid* phase*"OR "phase* interface*") AND ("surfactant* concentration*" OR"surfactant*" OR "surface* active agent*" OR "surface*-active agent*" OR "anionic* surfactant*" OR "surface* activity*"OR"biosurfactant* compound*" OR "biosurfactant* biotechnological" OR"microbial biosurfactant*"OR"microbial surfactant*" OR "biosur…
15	detergent	2
16	emulsification	2
17	hydrocarbon	2
18	low toxicity	2
19	marine environment	2
20	metabolism	2
21	microbial surfactants	2
22	microorganism	2
23	nonhuman	2
24	review	2
25	surface active agents	2
26	surface tension	2
27	surface-active agents	2
28	wastewater treatment	2

## Sheet: search_strings_wos
WoS SEARCH STRING: development of search terms on the Web of Science digital indexing platform
Sequence	Date	Time	Searchable field	Search string	Change from previous search string	Database	Edition/Collection	Number of publications (without filters)	Comments
1	2023-10-22	09:50:00	Topic	TS=(("air-water interface*" OR "gas-liquid interface*" OR "liquid* interface*" OR "liquid* phase*" OR "water* interface*" OR "water* surface*" OR "water* surface* layer*" OR "air-water surface*" OR "air-water surface* layer*" OR "liquid-air interface*" OR "liquid-gas interface*" OR "liquid-gas surface*" OR "liquid surface*" OR "liquid surface* layer*" OR "surface* layer*") AND ("dodecyl sulfate" …	-	Web of Science Core Collection (1945-present)	A&HCI , ESCI , CPCI-SSH , CPCI-S , SCI-EXPANDED , SSCI	1669	Preliminary search string defined from the search terms identified in the "R" software package for 32 articles suggested by the project team, selected according to the eligibility criteria in supplementary file 4 - tab 4A.
2	2023-10-22	20:51:00	Topic	TS=(("air-water interface*" OR "gas-liquid interface*" OR "liquid* interface*" OR "liquid* phase*" OR "water* interface*" OR "water* surface*" OR "water* surface* layer*" OR "air-water surface*" OR "air-water surface* layer*" OR "liquid-air interface*" OR "liquid-gas interface*" OR "liquid-gas surface*" OR "liquid surface*" OR "liquid surface* layer*" OR "surface* layer*") AND ("dodecyl sulfate" …	Exclusion of search terms highlighted in blue in the previous search string	Web of Science Core Collection (1945-present)	A&HCI , ESCI , CPCI-SSH , CPCI-S , SCI-EXPANDED , SSCI	1668	-
3	2023-10-22	20:56:00	Topic	TS=(("air-water interface*" OR "gas-liquid interface*" OR "liquid* interface*" OR "liquid* phase*" OR "water* interface*" OR "water* surface*" OR "water* surface* layer*" OR "air-water surface*" OR "air-water surface* layer*" OR "liquid-air interface*" OR "liquid-gas interface*" OR "liquid-gas surface*" OR "liquid surface*" OR "liquid surface* layer*" OR "surface* layer*") AND ("dodecyl sulfate" …	Exclusion of search terms highlighted in blue in the previous search string	Web of Science Core Collection (1945-present)	A&HCI , ESCI , CPCI-SSH , CPCI-S , SCI-EXPANDED , SSCI	848	-
4	2023-10-22	20:59:00	Topic	TS=(("air-water interface*" OR "gas-liquid interface*" OR "liquid* interface*" OR "liquid* phase*" OR "water* interface*" OR "water* surface*" OR "water* surface* layer*" OR "air-water surface*" OR "air-water surface* layer*" OR "liquid-air interface*" OR "liquid-gas interface*" OR "liquid-gas surface*" OR "liquid surface*" OR "liquid surface* layer*" OR "surface* layer*") AND ("dodecyl sulfate" …	Deletion of the search term highlighted in blue in the previous search string	Web of Science Core Collection (1945-present)	A&HCI , ESCI , CPCI-SSH , CPCI-S , SCI-EXPANDED , SSCI	45	-
5	2023-10-22	21:07:00	Topic	TS=(("air-water interface*" OR "gas-liquid interface*" OR "liquid* interface*" OR "liquid* phase*" OR "water* interface*" OR "water* surface*" OR "water* surface* layer*" OR "air-water surface*" OR "air-water surface* layer*" OR "liquid-air interface*" OR "liquid-gas interface*" OR "liquid-gas surface*" OR "liquid surface*" OR "liquid surface* layer*" OR "surface* layer*") AND ("dodecyl sulfate" …	Inclusion (return) of search terms in green	Web of Science Core Collection (1945-present)	A&HCI , ESCI , CPCI-SSH , CPCI-S , SCI-EXPANDED , SSCI	80	-
6	2023-10-22	21:46:00	Topic	TS=(("air-water interface*" OR "gas-liquid interface*" OR "liquid* interface*" OR "liquid* phase*" OR "water* interface*" OR "water* surface*" OR "water* surface* layer*" OR "air-water surface*" OR "air-water surface* layer*" OR "liquid-air interface*" OR "liquid-gas interface*" OR "liquid-gas surface*" OR "liquid surface*" OR "liquid surface* layer*" OR "surface* layer*") AND ("dodecyl sulfate" …	-	Web of Science Core Collection (1945-present), Preprint Citation Index (1991-present), ProQuest™ Dissertations & Theses Citation Index (1637-present) and SciELO Citation Index (2002-present)	PPRN , PQDT , SCIELO , WOS	146	Final search string created from the test list. Search result exported to the "Zotero" reference manager
7	2024-10-25	13:37:00	Topic	TS=(("air-water interface*" OR "gas-liquid interface*" OR "liquid* interface*" OR "liquid* phase*" OR "phase* interface*") AND ("surfactant* concentration*" OR"surfactant*" OR "surface* active agent*" OR "surface*-active agent*" OR "anionic* surfactant*" OR "surface* activity*" OR "biosurfactant* compound*" OR "biosurfactant* biotechnological" OR "microbial biosurfactant*" OR "microbial surfactan…	-	Web of Science Core Collection (1945-present), Preprint Citation Index (1991-present), ProQuest™ Dissertations & Theses Citation Index (1637-present) and SciELO Citation Index (2002-present)	PPRN , PQDT , SCIELO , WOS	4725	Preliminary search string defined from the search terms identified in the "R" software package for 49 articles from the definitive list according to the eligibility criteria in supplementary file 4 - tab 4B.
8	2024-10-25		Topic	TS=(("air-water interface*" OR "gas-liquid interface*" OR "liquid* interface*" OR "liquid* phase*" OR "phase* interface*") AND ("surfactant* concentration*" OR "surface* active agent*" OR "surface*-active agent*" OR "anionic* surfactant*" OR "surface* activity*" OR "biosurfactant* compound*" OR "biosurfactant* biotechnological" OR "microbial biosurfactant*" OR "microbial surfactant*" OR "biosurfa…	The search terms highlighted in blue in the previous search string were excluded. It was decided to remove search terms that contained only one keyword	Web of Science Core Collection (1945-present), Preprint Citation Index (1991-present), ProQuest™ Dissertations & Theses Citation Index (1637-present) and SciELO Citation Index (2002-present)	PPRN , PQDT , SCIELO , WOS	1491	-
9	2024-10-25		Topic	TS=(("air-water interface*" OR "gas-liquid interface*" OR "liquid* interface*" OR "liquid* phase*" OR "phase* interface*") AND ("surfactant* concentration*" OR "surface* active agent*" OR "surface*-active agent*" OR "anionic* surfactant*" OR "surface* activity*" OR "biosurfactant* compound*" OR "biosurfactant* biotechnological" OR "microbial biosurfactant*" OR "microbial surfactant*" OR "biosurfa…	Exclusion of search terms highlighted in blue in the previous search string	Web of Science Core Collection (1945-present), Preprint Citation Index (1991-present), ProQuest™ Dissertations & Theses Citation Index (1637-present) and SciELO Citation Index (2002-present)	PPRN , PQDT , SCIELO , WOS	126	Final search string drawn up from the definitive list. Search result exported to the "Zotero" reference manager.

[truncated: 2 more sheets: search_strings_scopus, elaboration_search_strings]
