# Supplementary material for: Systematic Map of Chemical and Biological Surfactant Effects on Oxygen Mass Transfer at the Air–Water Interface
Source: Water Environ Res. 2026 Jan 14;98(1):e70271. doi: 10.1002/wer.70271 (PMC12802822; doi:10.1002/wer.70271)
Supplement: Supplementary file 4 — Data S4: Supporting information. [file WER-98-e70271-s004.xlsx]

## Sheet:  4A
Eligibility criteria for screening articles for the "test list": What are the impacts of surfactant-contaminated waters on oxygen mass transfer at the air-water environmental interface, compared to uncontaminated waters?
Key element	Eligibility		Screening type
	Inclusion conditions	Conditions for exclusion
Population: air-water environmental interface.	Air-water environmental interface or gas-liquid environmental interface or inherent variations.	Environmental interface in which the liquid phase is not water or is waste water and/or the atmospheric air component of the gas phase is not oxygen.	Title and abstract
	Air-water environmental interface, gas-liquid environmental interface and inherent variations in which the liquid phase is natural water (fresh or salty), potable water or purified water and the atmospheric air component of the gas phase is oxygen.	Environmental interface in which the liquid phase is not natural water (fresh or salt), potable water or purified water or is waste water and/or the atmospheric air component of the gas phase is not oxygen.	Full text
Exhibition : surfactant concentrations in the liquid phase.	Surfactants. Studies on exposure to other contaminants will be included.	-	Title and abstract
		-	Full text
Comparator : liquid phase not exposed to surfactant concentrations.	Natural water (fresh or salt), drinking water or purified water not exposed to contamination.	-	Title and abstract
		-	Full text
Result: responses associated with the transfer of oxygen mass between the gaseous phase and the liquid phase.	All results on the oxygen mass transfer process, such as oxygenation, deoxygenation and oxygen sinks, which allowed the evaluation of cause and effect relationships between the relevant dependent variables, such as the oxygen mass transfer coefficient or rate and the independent variables, among others, temperature, flow rate and concentration of contaminating products, or between these.	Results that do not allow discussion of the oxygen mass transfer process and/or that do not allow assessment of the cause and effect relationships between the dependent and independent variables or between these variables.	Title and abstract or full text
Type of research included: quantitative.	Quantitative research with association and interference between variables: laboratory experiments, field studies, case studies and mathematical modeling studies. Quantitative research with qualitative evaluation will be included.	Qualitative studies, review and meta-analysis studies and abstracts.	Full text

## Sheet:  4B
Eligibility criteria in screening articles for the "definitive list": What are the impacts of waters contaminated with chemical and biological surfactants on oxygen mass transfer at the air-water environmental interface compared to uncontaminated waters?
Key element	Eligibility		Screening type
	Inclusion conditions	Conditions for exclusion
Population: air-water environmental interface.	Air-water environmental interface or gas-liquid environmental interface or inherent variations.	Environmental interface in which the liquid phase is not water or is waste water and/or the atmospheric air component of the gas phase is not oxygen.	Title and abstract
	Air-water environmental interface, gas-liquid environmental interface and inherent variations in which the liquid phase is natural water (fresh or salty), potable water or purified water and the atmospheric air component of the gas phase is oxygen.	Environmental interface in which the liquid phase is not natural water (fresh or salt), potable water or purified water or is waste water and/or the atmospheric air component of the gas phase is not oxygen.	Full text
Exhibition concentrations of chemically or biologically synthesized surfactants in the liquid phase.	Chemical or biological surfactants. Studies on exposure to other contaminants will be included.	-	Title and abstract
	Chemical or biological surfactants. Studies on exposure to other contaminants will be included.	-	Full text
Comparator : liquid phase not exposed to concentrations of chemically or biologically synthesized surfactants.	Natural water (fresh or salt), drinking water or purified water not exposed to contamination.	-	Title and abstract
	Natural water (fresh or salt), drinking water or purified water not exposed to contamination. The study that evaluated the population's exposure to contaminants (exposure) does not necessarily need to contain an evaluation of a comparator.	-	Full text
Result: responses associated with the transfer of oxygen mass between the gaseous phase and the liquid phase.	All results on the oxygen mass transfer process, such as oxygenation, deoxygenation and oxygen sinks, which allowed the evaluation of cause and effect relationships between the relevant dependent variables, such as the oxygen mass transfer coefficient or rate and the independent variables, among others, temperature, flow rate and concentration of contaminating products, or between these.	Results that do not allow discussion of the oxygen mass transfer process and/or that do not allow assessment of the cause and effect relationships between the dependent and independent variables or between these variables.	Title and abstract or full text
Type of studies included: quantitative research.	Quantitative research with association and interference between variables: laboratory experiments, field studies, case studies and mathematical modeling studies. Quantitative research with qualitative evaluation will be included.	Qualitative studies, review and meta-analysis studies and abstracts.	Full text
