# Supplementary material for: Systematic Map of Chemical and Biological Surfactant Effects on Oxygen Mass Transfer at the Air–Water Interface
Source: Water Environ Res. 2026 Jan 14;98(1):e70271. doi: 10.1002/wer.70271 (PMC12802822; doi:10.1002/wer.70271)
Supplement: Supplementary file 5 — Data S5: Supporting information. [file WER-98-e70271-s013.xlsx]

## Sheet: platforms_test_list
SCREENING OF TITLES AND ABSTRACTS - TEST LIST (DIGITAL INDEXING PLATFORMS)
ID	Year	Title	DOI/ISBN/ISSN	Review study?	Is it a reference article from the project team's archive?	Key elements of the PECO acronym					Reviewer 1				Reviewer 2				Selected at the title and abstract analysis stage?	Is it necessary to read the full text to decide whether to include the study?
						Population	Exhibition	Comparator	Results
									Dependent variables	Independent variables	Population	Exhibition	Comparator	Results	Population	Exhibition	Comparator	Results
1	2007	A bioactive foam reactor for the removal of volatile organic compounds: system performance and model development	10.1007/s00449-007-0139-7		No	It's not clear	Surfactants	It's not clear	Mass transfer of gaseous toluene	Toluene concentration	It's not clear	Yes	It's not clear	No	It's not clear	Yes	It's not clear	No	No	-
2	2020	A biosurfactant as a potential additive to improve boiling heat transfer in swimming pools	10.1016/j.ijheatmasstransfer.2019.119292		No	Boiling in a pool	Aqueous solution of biosurfactant	Water results for pool boiling experiments	Heat transfer coefficient	Different concentrations of biosurfactant (rhamnolipids)	No	Yes	No	No	No	Yes	It's not clear	No	No	-
3	1996	A field-scale evaluation of the removal of volatile organic compounds by surface aerators	10.2175/106143096X128531		No	It's not clear	Volatile organic compounds	It's not clear	Mass transfer coefficient of gas (unclear) and liquid phase	Temperature	It's not clear	Yes	It's not clear	It's not clear	It's not clear	Yes	It's not clear	It's not clear	Yes	Yes, to understand the population (gas phase and liquid phase): type of gas and the results
4	2009	A general diffusion model for mass transfer in colloidal liquid aphron systems	10.1016/j.colsurfa.2008.12.028		No	Interface in liquid phases	Surfactants	It's not clear	Interfacial transfer coefficient and micellar diffusion coefficient	Surfactant concentration	No	Yes	It's not clear	No	No	Yes	It's not clear	No	No	-
5	2016	A green alternative for oil wastewater treatment: lipase from Acinetobacter haemolyticus NS02-30	10.1080/19443994.2015.1106346		No	Lipase (LipAH02-30)	It's not clear	It's not clear	Effects of organic solvents, metal ions, surfactants, commercial detergents, enzyme inhibitors, oxidizing agents, protease and boric acid on the activity of LipAH02-30 (unclear)	Temperature and pH	No	It's not clear	It's not clear	No	No	It's not clear	It's not clear	It's not clear	No	-
6	2018	A liquid foam bed photobioreactor for microalgae production	9798708786845		No	Liquid foam interface	Surfactant in the liquid phase	It's not clear	CO2 mass transfer rate	Interfacial area	No	Yes	It's not clear	No	No	Yes	It's not clear	No	No	-
7	2021	A predictive model for the dissolution of stably trapped bubbles in corner cavities	10.1016/j.ijheatmasstransfer.2021.121703		No	air-water interface	It's not clear	It's not clear	Sherwood number describing the transfer of gas to the liquid phase (unclear).	Schidt number; Reynolds number; geometry of the experimental apparatus	Yes	It's not clear	It's not clear	It's not clear	Yes	It's not clear	It's not clear	It's not clear	Yes	Yes, to understand the type of exposure and whether the results involve oxygen.
8	2020	A pressure decay method to determine the influence of a surfactant on the interface and internal resistances to gas-liquid mass transfer	10.1016/j.cej.2020.124108		No	Static nitrogen/water system	Surfactants	It's not clear	Mass transfer coefficient; interface resistance	Pressure in the system	No	Yes	It's not clear	Yes	No	Yes	It's not clear	It's not clear	No	-
9	1999	A review of enhanced heat transfer in nucleated pool boiling of aqueous surfactants and polymer solutions	10.1615/JEnhHeatTransf.v6.i2-4.70		No	Vapor-liquid interface	Surfactants or polymer additives	It's not clear	Nucleate boiling heat transfer coefficient	Concentration of the additive, its type and chemistry, heat flow in the wall and geometry of the heater	No	Yes	It's not clear	No	No	Yes	It's not clear	No	No	-
10	1994	STUDY OF OXYGEN VECTORS WITH A GLUCOSE OXIDATION MODEL IN THE PRESENCE OF GLUCOSE OXIDASE AND CATALASE	10.1252/jcej.27.205		No	air-water interface	anti-foaming agents; n-hexadecane; soybean oil	It's not clear	Oxygen transfer rate	Types of contamination (exposure)	Yes	Yes	It's not clear	Yes	Yes	Yes	It's not clear	Yes	Yes	No
11	1991	A theoretical analysis of the effect of surfactants on the hydrodynamics and mass transfer of spherical and spherical-capped bubbles	979-8-208-23935-3		No	Bubble interface	Surfactant	It's not clear	Surfactant transfer to the bubble interface; adsorbed surfactant concentration; surface mobility; boundary layer thickness.	Free current velocity; pressure gradient; surfactant concentration	Yes	Yes	It's not clear	No	Yes	Yes	It's not clear	It's not clear	No	-
12	2009	A unified model of turbulent mass transfer under different interfacial conditions	978-1-56700-262-1		No	air-water interface	Surfactant	Clean interface	Speed; interfacial transfer rate (unclear).	Marangoni number	Yes	Yes	Yes	No	Yes	Yes	Yes	It's not clear	Yes	Yes, to understand the population: type of gas
13	2022	A unifying approach to lipid oxidation in emulsions: modeling and experimental validation	10.1016/j.foodres.2022.111621		No	Oil-water interface	Surfactants (emulsions): Tween 20 and Tween 80	It's not clear	Lipid oxidation in emulsions: oxygen concentration	Oxygen to lipid ratio	No	Yes	It's not clear	No	No	Yes	It's not clear	No	No	-
14	1984	ABSORPTION IN TESOACTIVE-POLYMERIC MIXED FILMS - A NEW PHENOMENON	10.1002/aic.690300433		No	It's not clear	Surfactants	It's not clear	Gas absorption (unclear)	Surfactant concentration gradient due to its selective adsorption at the interface; shear stresses	It's not clear	Yes	It's not clear	It's not clear	It's not clear	Yes	It's not clear	It's not clear	Yes	Yes, to understand the population of the results, consult oxygen.
15	1996	CO2 absorption by water and surfactant solutions in the presence of the induced Marangoni effect	10.1016/0009-2509(96)85979-3		No	Flat gas-liquid interface (CO2-water)	Surfactants	It's not clear	CO2 absorption (mass transfer)	Interface hydrodynamics: Sherwood number and Reynolds number	It's not clear	Yes	It's not clear	No	It's not clear	Yes	It's not clear	No	No	-
16	2011	Adsorption kinetics under the influence of barriers in the underground layer	10.1007/s00396-011-2511-z		No	air-water interface	Surfactant	It's not clear	Adsorption of surfactants: Diffusion transfer rate	-	Yes	Yes	It's not clear	No	Yes	Yes	It's not clear	No	No	-
17	2002	Amphiphilic flavins in micelles and Langmuir-Blodgett films	978-0-493-42454-5		No	Liquid film	Surfactants and flavins	It's not clear	Oxidation of N-benzyldihydronicotinamide	It's not clear	No	Yes	It's not clear	No	No	Yes	It's not clear	It's not clear	No	-
18	2017	An experimental investigation into the behavior of anti-foaming agents	10.1016/j.ces.2016.11.033		Yes	Gas-liquid interface	Defoamer	It's not clear	Oxygen transfer rate	Concentrations of defoamer; type of defoamer; air velocity on the surface	Yes	Yes	It's not clear	Yes	Yes	Yes	It's not clear	Yes	Yes	No
19	2015	An investigation into the transfer of gas from bubbles to water	-		No	Gas-liquid interface	Surfactants	It's not clear	CO2 mass transfer rate	Bubble rise rate; bubble size; CO2 inlet concentration	Yes	Yes	It's not clear	No	Yes	Yes	It's not clear	No	No	-
20	2011	Analysis of the suspension and heat transfer characteristics of Al2O3 nanofluids prepared by ultrasonic vibration	10.1016/j.apenergy.2011.05.035		No	Al2O3 nanofluids	It's not clear	It's not clear	Suspension characteristics and heat transfer; dynamic viscosity; thermal conductivity; thermal conductivity coefficient	Preparation with a surfactant, a dispersant and a combination of the two; temperature	No	It's not clear	It's not clear	No	No	It's not clear	It's not clear	No	No	-
21	2000	Application of the Danckwerts method to a bubble column - effects of surfactants on the mass transfer coefficient and interfacial area	10.1016/S1385-8947(99)00174-6		No	It's not clear	Anionic surfactant	It's not clear	Interfacial areas; mass transfer coefficients k(L) of CO2	Surface tension; superficial gas velocity	It's not clear	Yes	It's not clear	No	It's not clear	Yes	It's not clear	No	No	-
22	2014	Aqueous Phase Oligomerization of Methyl Vinyl Ketone by Atmospheric Radical Reactions	10.1021/jp5065598		No	Aqueous phase	Ethyl vinyl ketone	It's not clear	Oligomerization process	Methylvinyl ketone concentrations; oxygen concentrations	No	No	It's not clear	No	No	No	It's not clear	No	No	-
23	1999	Atom-by-atom analysis of microdot emitting surfaces using the atomic scanning probe	10.1116/1.590604		No	Layers of silicon microdots and fine grains of chemical vapor deposition diamonds	Carbon, hydrogen, oxygen and fluorine.	It's not clear	Compositional distribution Carbon concentration; oxygen concentration; hydrogen concentration	Depth of the layer in relation to the surface layer	No	No	It's not clear	No	No	It's not clear	It's not clear	No	No	-
24	2021	BIODEGRADATION OF ANIONIC AND CATIONIC SURFACTANTS USING BACTERIAL STRAINS FROM ACTIVATED SLUDGE	2067533X (ISSN)		No	Microorganisms	Surfactant	It's not clear	Biodegradability of surfactants	Types of surfactants	No	Yes	It's not clear	No	No	Yes	It's not clear	No	No	-
25	2014	Biopolymeric antimicrobial films: Study of the influence of the content of hydroxypropylmethylcellulose, tapioca starch and glycerol on physical properties	10.1016/j.msec.2013.11.043		No	Biopolymer films	Tapioca starch (TS), hydroxypropylmethylcellulose (HPMC) and glycerol (Gly)	It's not clear	Mechanical properties, water vapor permeability (PVA), water solubility (S) and color attributes in the films were evaluated: modulus of elasticity (Ec), tensile strength (sigma(b)) and S. The values also decreased the yellow index (YI) and the deformation at break (epsilon (b)).	Contaminant content	No	No	It's not clear	No	No	No	It's not clear	No	No	-
26	2011	Biotransformation of ricinoleic acid into gamma-decalactone by Yarrowia lipolytica: Optimization of bioprocesses.	9798358468290		No	Gas-liquid interface	Non-ionic surfactant	It's not clear	Oxygen mass transfer (gas-liquid interfacial area (unclear), a; liquid-side mass transfer coefficient, kL; and volumetric mass transfer coefficient, kLa)	Operating parameter (aeration rate and presence and concentration of surfactant and organic phase)	Yes	Yes	It's not clear	It's not clear	Yes	Yes	It's not clear	It's not clear	Yes	Yes, to understand the population: type of gas and liquid
27	1984	BUBBLE COALESCENCE AND MASS TRANSFER IN AIR-SPRUNG BIOREACTORS	979-8-205-88933-9		No	Liquid film (interfacial area between bubbles)	Oxygen	Stagnant liquids	Coalescence of bubbles: thinning rate (rate of thinning of the liquid film separating 2 bubbles); Coalescence frequency (rate of mixing of insoluble tracer gases through the dispersed gas phase)	Composition and hydrodynamics of the liquid phase	No	No	No	No	No	No	No	No	No	-
28	2013	Hydrodynamic influence of bubbles on the oxygen transfer rate in the presence of cationic and anionic surfactants in the electroflotation process	10.1016/S1001-6058(13)60421-7		No	Oxygen/liquid phase interface	Surfactants	It's not clear	Volumetric mass transfer coefficient (kLa) for the liquid phase (unclear); oxygenation capacity; Reynolds number	Hydrodynamics of bubble flow	Yes	Yes	It's not clear	Yes	Yes	Yes	It's not clear	Yes	Yes	Yes, to understand the population: type of water
29	1983	CALCULATING THE RATE OF ELECTROCHEMICAL REACTIONS IN THE PRESENCE OF SURFACTANTS.	00385387 (ISSN)		No	It's not clear	It's not clear	It's not clear	Alpha transfer coefficient	Negative surface charge of ions	It's not clear	It's not clear	It's not clear	No	No	It's not clear	It's not clear	It's not clear	No	-
30	2012	Mass transfer of carbon dioxide in a gas-liquid-liquid system	10.1021/ie202775n		No	Liquid-liquid system	Surfactant	It's not clear	Mass transfer of CO2 absorption from the gas phase to a liquid-liquid system (aqueous and organic phase)	Gas flow; concentration of silicone oil in the liquid phase	No	Yes	It's not clear	No	No	Yes	It's not clear	No	No	-
31	1996	Combined absorption and self-decomposition of ozone in aqueous solutions with interfacial resistance	10.1080/01919519608547337		No	Gas-liquid system	It's not clear	It's not clear	Ozone mass transfer rate	Interfacial resistance (1/k(g)), the reaction rate parameters of acidic and basic self-decomposition (M(m)(0.5), M(n)(0.5); M(m) = [2D ( A)k( m)C(Ai)(m-1)/((m+1)]/k(L)(0))(2), M(n) = (2D(A)k(n ) C(Ai) (n-1)/(n+1))/k(L)(0))(2), the reaction orders (m,n), the pH value of the solution and the mass of the liquid phase transfer coefficient ( k(L)(0)).	Yes	Yes	It's not clear	No	Yes	Yes	It's not clear	It's not clear	No	-
32	2017	Combination of mechanical foaming and thermally induced phase separation to generate chitosan structures for soft tissue engineering	10.1080/09205063.2016.1262164		No	Polymer/liquid mixture	Polymer (chitosan)	It's not clear	Foam production (average pore size)	Mixing speed; surfactant concentration; chitosan concentration	No	Yes	It's not clear	No	No	Yes	It's not clear	No	No	-
33	2008	Continuous removal of carbon dioxide by absorption using a bubble column	10.1016/j.cej.2007.04.027		No	Gas/liquid	Surfactants	It's not clear	CO2 mass transfer rate	Gas and liquid flow; surfactant liquid phase composition; bubble size	Yes	Yes	It's not clear	No	Yes	Yes	It's not clear	No	No	-
34	2000	Corrosion and protection of magnesium alloys	0255-5476		No	magnesium alloys	It's not clear	It's not clear	Corrosion rate	Oxygen concentration	No	No	It's not clear	No	No	No	It's not clear	No	No	-
35	2000	Mechanism of residual metal deposition on silicon wafer surfaces in ultrapure water	0277-786X		No	Silicon wafers in ultrapure water	Metal contaminants (copper)	It's not clear	Chemical state; dispersion condition	Dissolved oxygen concentration	No	No	It's not clear	No	No	No	It's not clear	It's not clear	No	-
36	1986	Design of Absorption Columns in the Presence of Surfactants	10.1021/i200032a050		No	It's not clear	Surfactants	Pure water	Mass transfer coefficient of CO2 in the liquid phase	Interfacial pressure	It's not clear	Yes	Yes	No	No	Yes	Yes	No	No	-
37	1998	Design of agitated vessels with gas dragged from the free liquid surface	10.1002/cjce.5450760303	X	No	It's not clear	It's not clear	It's not clear	Critical velocity; surface aeration rate; gas retention; mass transfer coefficients (unclear)	System geometry and operating conditions	It's not clear	It's not clear	It's not clear	It's not clear	It's not clear	It's not clear	It's not clear	It's not clear	No	This is a literature review study
38	2000	Determination and analysis of convective heat transfer rates during immersion frying	978-0-599-68749-3		No	Oil/water interface	Surfactant	It's not clear	Convective heat transfer coefficient in the frying process	Oil temperature and quality; interfacial tension; surfactant concentration	No	Yes	It's not clear	No	No	Yes	It's not clear	No	No	-
39	2007	Determination of liquid surfactant and protein concentration for semi-blended foam fractionation columns	10.1590/S0104-66322007000100001		No	Surfactant component	Surfactant component	It's not clear	Time of concentration of a surfactant component	The transport of surfactant material to the gas-liquid interface was considered to be limited by the mass transfer rates.	No	Yes	It's not clear	No	No	Yes	It's not clear	No	No	-
40	2022	Determination of the time-evolving interfacial tension and adsorption kinetics of ionic surfactant in the process of microfluidic droplet formation	10.1016/j.jcis.2022.02.139		No	Liquid-liquid interface	Surfactant	It's not clear	Surfactant adsorption rates and flow resistances	Interfacial tension dynamics	No	Yes	It's not clear	No	No	Yes	It's not clear	It's not clear	No	-
41	1984	DIFFUSION OF SURFACE-ACTIVE SOLUTES IN (CONVECTIVE) LIQUID INTERFACES	979-8-205-29901-5		No	Liquid-liquid interface	Surfactant	No surfactants	Solute mass transfer rate	Marangoni number; Peclet number; speed	No	Yes	Yes	No	No	Yes	Yes	No	No	-
42	2010	Direct numerical simulation of CO2 transfer from spherical bubbles to aqueous NaHCO3 and Na2CO3 solutions with a clean and totally contaminated interface	10.1016/j.colsurfa.2010.02.024		No	Bubble liquid	NaHCO3 and Na2CO3	Clean interface	CO2 transfer rate	Variation of chemical reactions	Yes	Yes	Yes	No	Yes	Yes	Yes	No	No	-
43	1996	Dissolution of polycyclic aromatic hydrocarbons from weathered contaminated soil	10.1016/S0273-1223(96)00762-7		No	Soil/water interface	Multi-component coal tar	It's not clear	Mass transfer rate using a polymeric adsorbent, Tenax-TA and a non-ionic surfactant, Brij 30	It's not clear	No	No	It's not clear	No	No	No	It's not clear	No	No	-
44	2014	Dissolution without disappearing: multicomponent gas exchange by CO2 bubbles in a microfluidic channel	10.1039/c4lc00354c		No	Gas-liquid interface	Surfactant SDS	It's not clear	Dissolve CO2 gas bubbles (unclear)	Surfactant concentration	Yes	Yes	It's not clear	It's not clear	Yes	Yes	It's not clear	It's not clear	Yes	Yes, to understand the population and the result: whether oxygen mass transfer has been assessed
45	1990	Dynamic surface effect on the boiling of aqueous surfactant solutions	10.1016/0735-1933(90)90018-F		No	Vapor-liquid interface	Surfactant	It's not clear	Boiling heat transfer coefficient	Surfactant concentration; surface tension	It's not clear	Yes	It's not clear	No	It's not clear	Yes	It's not clear	No	No	-
46	1991	Dynamic effects of surface tension on oxygen transfer	10.1061/(ASCE)0733-9372(1991)117:1(126)		No	It's not clear	Anionic surfactants	It's not clear	Volumetric mass transfer coefficient (Kla) for the liquid phase (unclear); liquid film coefficient (KL); dynamic surface tension;	Types and concentration of surfactants; air flow	It's not clear	Yes	It's not clear	Yes	It's not clear	Yes	It's not clear	Yes	Yes	Yes, to understand the population: type of gas and liquid
47	1999	Dynamics of mass transfer on a wafer surface in the processing of ozonated water for photoresist removal	10.4028/www.scientific.net/SSP.65-66.157		No	It's not clear	It's not clear	It's not clear	Mass transfer rates	It's not clear	It's not clear	It's not clear	It's not clear	It's not clear	It's not clear	It's not clear	It's not clear	It's not clear	No	-
48	1995	Effect of additives on the regeneration of a diluted absorbent	10.2514/3.733		No	Air-liquid interface	Surfactant and polymer	It's not clear	Heat and mass transfer rates (unclear)	It's not clear	Yes	Yes	It's not clear	It's not clear	Yes	Yes	It's not clear	It's not clear	Yes	Yes, to understand the population: type of gas and liquid
49	1981	EFFECT OF LIQUID PHASE PROPERTIES ON MASS TRANSFER IN GAS/LIQUID DISPERSIONS.	03435539 (ISSN)		No	air/water system	Electrolytes	Pure water	Oxygen transfer rate from air to water	Viscosity	Yes	Yes	Yes	Yes	Yes	Yes	Yes	Yes	Yes	No
50	2006	Effect of non-ionic surfactant partitioning on the dissolution kinetics of residual perchloroethylene in a model porous medium	10.1016/j.jconhyd.2005.10.001		No	Non-aqueous phase liquid/water waste interface	Non-ionic surfactant	Clean water	Dissolution kinetics of residual perchloroethylene (PCE); dynamic interfacial tension;	Surfactant concentration; surfactant diffusion; interfacial adsorption; surfactant solubilization	No	Yes	Yes	No	No	Yes	Yes	No	No	-
51	2016	Effect of oil lamination between layers of plasticized starch on film properties	10.1016/j.foodchem.2015.04.098		No	It's not clear	rapeseed oil	It's not clear	Permeability to water vapor and oxygen (unclear)	Relative humidity;	It's not clear	Yes	It's not clear	It's not clear	Yes	Yes	It's not clear	It's not clear	Yes	Yes, to understand the population and the results: if one of the objectives of the study was analysis at the air-water interface
52	2016	Effect of polyelectrolyte-surfactant complexation on Marangoni transport at a liquid-liquid interface	10.1016/j.jcis.2016.01.011		No	Oil/water interface	Surfactant (SDS) and polyelectrolytes	It's not clear	Marangoni transport (net displacement)	Interfacial viscosity; complexation (complex structure of ions or molecules)	No	Yes	It's not clear	No	No	Yes	It's not clear	No	No	-
53	1963	Effect of surfactant on oxygen absorption in bubble aeration I.	10.2323/jgam.9.443		No	Air-liquid interface	Surfactant	It's not clear	Oxygen transfer rate to the liquid phase (unclear)	It's not clear	Yes	Yes	It's not clear	Yes	Yes	Yes	It's not clear	Yes	Yes	Yes, for the better understanding of the population, considering that water may have been used as a liquid in the experiment.
54	2017	Effect of surface contamination on interfacial mass transfer rate	10.1017/jfm.2017.566		Yes	It's not clear	Surfactant	Clean conditions (no contamination)	Gas transfer rate (unclear)	Contamination levels; Schmidt number	It's not clear	Yes	Yes	It's not clear	It's not clear	Yes	Yes	It's not clear	Yes	Yes, to understand the population: type of gas and liquid
55	1987	Effect of surfactant surface resistance on gas absorption accompanied by a chemical reaction in a foam bed reactor	10.1002/cjce.5450650315		No	Gas (CO2)-liquid interface	surfactant	It's not clear	CO2 mass transfer rate	Surfactant concentrations	No	Yes	It's not clear	No	No	Yes	It's not clear	No	No	-
56	1990	EFFECT OF TESOACTIVE AGENTS ON THE LIQUID-SOLID MASS TRANSFER RATE IN THE EXPECTED GAS REACTOR	0001-9704		No	Liquid-solid	Surfactants	It's not clear	Solid-liquid mass transfer coefficient	N2 flow rate, surfactant type, surfactant concentration and physical properties of the solution; liquid surface tension	No	Yes	It's not clear	No	No	Yes	It's not clear	No	No	-
57	1988	EFFECT OF SUPERCHARGING SUBSTANCES ON THE RATE OF DIFFUSION-CONTROLLED DEPOSITION OF METALS UNDER NATURAL CONVECTION CONDITIONS	0044-3093		No	copper compound	Cationic, anionic, amphoteric and non-ionic surfactants	It's not clear	Mass transfer by copper electroplating	Surfactant concentration	No	Yes	It's not clear	No	No	Yes	It's not clear	It's not clear	No	-
58	1991	Effect of the surfactant on the gas. Mass transfer coefficient of the film	10039015 (ISSN)		No	It's not clear	Surfactant	It's not clear	Gaseous mass transfer (unclear)	Interfacial tension	It's not clear	Yes	It's not clear	It's not clear	It's not clear	Yes	It's not clear	It's not clear	Yes	Yes, to understand the population: type of gas
59	2015	Effect of surfactant type on interfacial area and liquid mass transfer for CO2 absorption in a bubble column	10.1016/j.cjche.2014.11.027		No	Gas (CO2)-liquid interface	Surfactants	It's not clear	Absorption of CO2 in aqueous solutions (mass coefficient in the liquid phase	Critical micellar concentrations of different surfactants	No	Yes	It's not clear	No	No	Yes	It's not clear	No	No	-
60	2009	Effect of surfactants on liquid-side mass transfer coefficients: a new view	10.1016/j.cej.2008.08.027		Yes	Gas-liquid interface	Anionic surfactants	Water	Net lateral mass transfer coefficient K(L)	Temperature; hydrodynamic conditions: rotation speeds; surfactant concentrations	Yes	Yes	Yes	Yes	Yes	Yes	Yes	Yes	Yes	No
61	2005	Effect of surfactants on liquid-side mass transfer coefficients	10.1016/j.ces.2005.04.053		No	It's not clear	Cationic and anionic surfactants	It's not clear	Mass transfer coefficient (kL) (unclear); surface tension; critical micellar concentration; equilibrium surface coverage rate	Types of surfactants: cationic and anionic	It's not clear	Yes	It's not clear	Yes	Yes	Yes	It's not clear	Yes	Yes	Yes, to understand the population and more specifically the type of gas
62	2006	Effect of surfactants on liquid-side mass transfer coefficients in gas-liquid systems:: A first step towards modeling	10.1016/j.ces.2006.05.051		No	Gas-liquid system	Anionic, cationic and nonionic surfactants	Tap water	Mass transfer coefficients volumetric mass transfer coefficient k(L)a and liquid side mass transfer coefficient k(L)); specific interface area	Types of surfactants: cationic and anionic	Yes	Yes	Yes	It's not clear	Yes	Yes	Yes	It's not clear	Yes	Yes, to understand the type of gas
63	1984	EFFECT OF SURFACTANTS ON BOILING HEAT TRANSFER IN SWIMMING POOLS.	04405749 (ISSN)		No	It's not clear	Surfactant	It's not clear	Heat transfer coefficient	Surfactant concentrations	It's not clear	Yes	It's not clear	No	It's not clear	Yes	It's not clear	No	No	-
64	2011	Effect of Tween 80 on bubble size and mass transfer in a bubble contactor	10.1002/ceat.201100140		No	Gas-liquid interface	Suffactant	It's not clear	Mass transfer coefficient in the liquid film (not clear); Gas retention; Gas-liquid interfacial area	Surfactant concentrations	Yes	Yes	It's not clear	It's not clear	Yes	Yes	It's not clear	It's not clear	Yes	Yes, to understand the population: type of gas and liquid
65	1994	Effective interfacial area in the presence of induced turbulence	00206318 (ISSN)		No	It's not clear	Surfactant	It's not clear	Mass transfer coefficient (unclear); effective area	Turbulence (Reynolds number); liquid flow; physical properties of the system	It's not clear	Yes	It's not clear	It's not clear	It's not clear	Yes	It's not clear	It's not clear	Yes	Yes, to understand the population: type of gas and liquid
66	1998	Effects of biosurfactant and emulsification on Pseudomonas oleovorans cultures in biliquid phase and cell-free emulsions containing n-decane	10.1016/S0141-0229(97)00238-X		No	Pseudomonas oleovorans	Surfactants	It's not clear	Volumetric growth rate	Stirring speeds; surfactant concentrations	No	Yes	It's not clear	No	No	Yes	It's not clear	No	No	-
67	2011	Effects of contaminants on the mass transfer characteristics of a gas-liquid reactor with two impingement streams	10.1002/ceat.201100066		No	It's not clear	Anionic, cationic and nonionic surfactants	It's not clear	Specific interface area; global volumetric mass transfer coefficient (unclear);	Types of surfactants; Sherwood number for the liquid phase in terms of Froude, Reynolds, Schmidt and Morton numbers	It's not clear	Yes	It's not clear	It's not clear	It's not clear	Yes	It's not clear	It's not clear	Yes	Yes, to understand the population (sodium sulphite solution as the liquid phase and air as the gas phase): type of gas and liquid
68	2006	Effects of interfacial surfactant contamination on gas bubble transfer	10.1016/j.ces.2006.04.018		Yes	Gas-liquid interface	Surfactants	Pure water	Mass transfer (unclear)	Interfacial flow; renewal rates	Yes	Yes	Yes	It's not clear	Yes	Yes	Yes	It's not clear	Yes	Yes, to understand the population: type of gas
69	1998	Effects of molecular organization on photophysical behavior. 1. steady-state fluorescence and fluorescence quantum yield studies of Langmuir-Blodgett monolayers of some surfactant porphyrins	10.1021/la971337q		No	air-water interface	Surfactants	It's not clear	Chemistry of surfactant groups; interfacial electron transfer rate	Fluorescence yields on quartz and SnO2 surfaces	Yes	Yes	It's not clear	No	Yes	Yes	It's not clear	No	No	-
70	2014	Effects of phase behavior on mass transfer in liquid/liquid micellar systems	10.1016/j.ces.2013.02.018		No	Liquid-liquid interface	Surfactants	It's not clear	Liquid/liquid mass transfer rate	Surfactant concentrations	It's not clear	Yes	It's not clear	No	It's not clear	Yes	It's not clear	No	No	-
71	2023	Effects of SDS surfactants on hydrodynamics and oxygen mass transfer in a square bubble column reactor: experimental and CFD modeling study	10.1016/j.ijfluxo multifásico.2023.104486		No	Gas-liquid interface	Surfactant SDS	It's not clear	Oxygen mass transfer coefficients - kLaL and kL;	Surfactant concentrations; gas surface velocity (interaction between phases and effect of surface tension)	Yes	Yes	It's not clear	Yes	Yes	Yes	It's not clear	Yes	Yes	No
72	2003	Effects of surfactants on the mass transfer of a solution in single droplets driven by buoyancy in solvent extraction systems	10.1016/S0009-2509(03)00237-9		No	Liquid phases (MIBK-acetic acid-water system)	Surfactant SDS, Triton X-100 or Tween 80	Not clear (pure system)	Global mass transfer coefficient; drag coefficient of a contaminated droplet;	Contaminant concentrations; Sherwood number	No	Yes	It's not clear	No	No	Yes	It's not clear	No	No	-
73	1985	Effects of surfactants on gas retention and gas-liquid mass transfer in a bubble column	10.1252/jcej.18.287		No	It's not clear	Surfactants and defoamers	It's not clear	Mass transfer coefficient (kL) in the liquid phase (unclear); volumetric mass transfer coefficient (kLa) in the liquid phase; gas retention	Number of bubbles	It's not clear	Yes	It's not clear	Yes	It's not clear	Yes	It's not clear	Yes	Yes	Yes, to understand the population: type of gas
74	2020	Efficient microextraction process exploiting Marangoni-driven spontaneous interfacial convection and electric field-induced instability: A computational fluid dynamics study	10.1063/1.5133733		No	Liquid-liquid interface	It's not clear	It's not clear	Mass transfer of components (unclear)	Temperature gradient; Presence of an applied external electric field	No	It's not clear	It's not clear	No	No	It's not clear	It's not clear	No	No	-
75	2012	Emissions of Organic Compounds in Surfactant Solutions under Air Turbulence	10.4209/aaqr.2011.10.0176		No	Gas-liquid interface	Surfactants (sodium dodecylbenzene sulfonic acid, DBS)	It's not clear	Volatilization rates of organic compounds (aromatics, benzene, toluene, ethylbenzene, m-dichlorobenzene and propylbenzene and chlorinated pesticides, alpha-endosulfan, heptachlor epoxide, endrin and dieldrin);	Global mass transfer coefficient; surfactant concentration; wind speed	Yes	Yes	It's not clear	No	Yes	Yes	It's not clear	No	No	-
76	2017	Enhanced heat transfer in nucleated pool boiling of aqueous surfactants and polymer solutions	10.1615/JEnhHeatTransf.v24.i1-6.30		No	Vapor-liquid interface	Surfactants or polymer additives	It's not clear	Nucleate boiling heat transfer coefficient	Concentration of the additive, its type and chemistry, heat flow in the wall and geometry of the heater	It's not clear	Yes	It's not clear	No	It's not clear	Yes	It's not clear	No	No	-
77	1981	Interfacial heat transfer enhanced by differential steam recoil instabilities	10.1016/0017-9310(81)90099-5		No	Value/net interface	Surfactant	It's not clear.	Interfacial heat transfer coefficients	Evaporative flow and vapor phase pressure	No	Yes	It's not clear	No	No	Yes	It's not clear	No	No	-
78	2010	Enhancement of nucleated pool boiling heat transfer in ammonia/water mixtures (effect of surfactant)	10.1299/kikaib.76.762_306		No	Value/liquid interface (ammonia/water)	surfactant	It's not clear.	Boiling heat transfer coefficient	Ammonia and surfactant concentration	No	Yes	It's not clear	No	No	Yes	It's not clear	No	No	-
79	2004	Improving oxygen gas-liquid mass transfer with aphron colloidal gas dispersions	10.1016/j.colsurfa.2004.03.018		Yes	Gas-liquid interface	Surfactants	It's not clear.	Oxygen mass transfer coefficients (kLa) in the liquid phase (unclear)	Stirring speed; type of surfactant; surfactant concentration; temperature	Yes	Yes	It's not clear	Yes	Yes	Yes	It's not clear	Yes	Yes	Yes, to bury the population (gas-liquid mass transfer).
80	2006	Enhancing oxygen mass transfer using functionalized magnetic nanoparticles	10.1021/ie051348b		No	Gas-liquid interface	Magnetite nanoparticles and surfactant	It's not clear.	Mass transfer coefficient (unclear); interfacial area	Temperature; pH; magnetite concentration	Yes	Yes	It's not clear	Yes	Yes	Yes	It's not clear	Yes	Yes	Yes, to bury the population: type of liquid
81	1992	Estimating VOC emission rates in aeration systems	07311516 (ISSN)		No	It's not clear	It's not clear	It's not clear.	Emission rates for semi-volatile organic compounds	Oxygen mass transfer coefficients (kLa)	It's not clear	It's not clear	It's not clear	No	It's not clear	It's not clear	It's not clear	It's not clear	No	-
82	2009	Estimation of mass transfer velocity based on measured turbulence parameters	10.1002/aic.12123		Yes	It's not clear	Surfactant	It's not clear.	Oxygen mass transfer rate, DO concentrations; velocities (unclear)	Turbulence.	It's not clear	Yes	It's not clear	Yes	It's not clear	Yes	It's not clear	Yes	Yes	Yes, to bury the population (intuitive: oxygen mass transfer and related theories)
83	1985	Evaluation of fine bubble alpha factors in near full-scale equipment	00431303 (ISSN)		No	It's not clear	Surfactant	Tap water	Oxygen mass transfer rate from the gas phase (unclear) to the liquid phase (unclear)	Surfactant concentration; aeration method;	It's not clear	Yes	Yes	Yes	It's not clear	Yes	Yes	Yes	Yes	Yes, to bury the population
84	2021	Experimental analysis of the effects of liquid phase surface tension on hydrodynamics and mass transfer in a square bubble column	10.1016/j.ijheatmasstransfer.2021.121009		Yes	Gas-liquid interface	Cationic and anionic surfactants	Tap water	Gas volumetric mass transfer coefficient (unclear);	Surfactant concentration; superficial gas velocity	Yes	Yes	Yes	It's not clear	It's not clear	Yes	Yes	It's not clear	Yes	Yes, to bury the population: type of gas
85	2019	Experimental and numerical investigation of the transport of reactive species around a small rising bubble	10.1016/j.cesx.2019.100007		Yes	Gas-water interface	Ruthenium-based fluorescent dye	Try it without ruthenium-based fluorescent dye	Oxygen mass transfer coefficient	Increasing speed of oxygen bubbles	Yes	Yes	Yes	Yes	Yes	Yes	Yes	Yes	Yes	No
86	2020	Experimental evidence of enhanced adsorption dynamics at liquid-liquid interfaces under an electric field	10.1021/acs.analchem.0c01287		No	Liquid-liquid interfaces (water-oil)	Surfactant compounds (asphaltenes)	It's not clear.	Mass transfer rate	Electric field strengths; concentrations of asphaltene sub-fractions	No	Yes	It's not clear	No	No	Yes	It's not clear	No	No	-
87	2010	Experimental study of oxygen diffusion coefficients in clean water containing salt, glucose or surfactant: Consequences for liquid-side mass transfer coefficients	10.1016/j.cej.2010.09.040		No	Gas-liquid interface	Salt (NaCl), sugar (glucose) or surfactant (sodium lauryl sulfate)	Clean water	Mass transfer coefficients on the liquid side; oxygen diffusion coefficients	Concentration of contaminants; density, viscosity, surface tension	Yes	Yes	Yes	Yes	Yes	Yes	Yes	Yes	Yes	No
88	1990	Experimental study of surfactant effects on boiling heat transfer in swimming pools	10.1115/1.2910346		No	Vapor-liquid interface	Surfactant	It's not clear.	Boiling heat transfer coefficient	Surfactant concentration	It's not clear	Yes	It's not clear	No	It's not clear	Yes	It's not clear	No	No	-
89	2014	Extreme surface propensity of halide ions in water	10.1038/ncomms5083		No	water molecules	Sodium chloride and sodium iodide	It's not clear.	Interfacial ion density through reduced rates of energy transfer between water molecules resulting from a reduction in the effective interfacial density of water molecules	Surface surfactant ion concentrations	No	No	It's not clear	No	No	No	It's not clear	No	No	-
90	2014	Finite volume method solution for pollutant transport in river basin flow	10.2166/nh.2013.177		No	Active surface layer	Soil solutes	It's not clear.	Solute transfer rate in the soil	Surface micro-topography, roughness and infiltration; soil solute concentrations and water volume	No	Yes	It's not clear	No	No	Yes	It's not clear	No	No	-
91	2021	Study of the flow pattern, gas retention correlations and gas-liquid mass transfer in a bubble column: Effect of non-coalescing water - organic mixtures	10.1007/s11814-021-0743-2		No	It's not clear.	Three alcohols (ethanol, 2-propanol and 1-butanol); anionic surfactant sodium dodecyl sulfate (SDS)	Tap water	Volumetric mass transfer coefficient (K(L)a) - Unclear	Bubble rise velocity; diffusivity with contamination; gas surface velocity; surface tension gradient	It's not clear	Yes	It's not clear	It's not clear	It's not clear	Yes	It's not clear	It's not clear	Yes	Yes, to understand the population: type of gas
92	2023	Fluid hydrodynamics and thermal transport in pulsating nanofluid heat pipes applied to building energy Explorations: Experimental investigations and full numerical simulations	10.1016/j.enbuild.2023.113067		No	Pulsating heat pipe	Graphene oxide with surfactant	It's not clear	Thermohydrodynamic behavior	Thermal properties and mass concentrations of graphene oxide;	No	Yes	It's not clear	No	No	Yes	It's not clear	No	No	-
93	1988	Fluidized bed adsorption of pollutants on activated carbon	10.1016/0300-9467(88)80099-6		No	It's not clear.	Pollutants: phenol, p-chlorophenol and sodium dodecyl sulfate	It's not clear	External mass transfer coefficient (unclear); Reynolds number	Aqueous solution flow rate and pollutant concentration	It's not clear	Yes	It's not clear	It's not clear	It's not clear	Yes	It's not clear	It's not clear	Yes	Yes, to understand the population.
94	2008	Foam film permeability: Theory and experiment	10.1016/j.cis.2007.08.002	X	Yes	Gas-liquid interface	Surfactant	It's not clear	Gas mass transfer (unclear)	Foam film sequence	Yes	Yes	It's not clear	It's not clear	Yes	Yes	It's not clear	It's not clear	No	This is a literature review study
95	2018	Foaming agents and gas dispersion: a review of the structure-property-function relationship	10.5277/ppmp1814	X	No	Surfactants: alcohols and polyglycols	It's not clear.	It's not clear	Critical coalescence concentration (CCC); concentration at minimum velocity (CMV); surface activity, mass transfer rate, H-bonding and molecules	In alcohols, length of the alkyl chain and position of the methyl branch and hydroxyl group(s); and in polyglycols, length of the alkyl chain and number of propylene oxide (PO) or ethylene oxide (EO) groups.	No	It's not clear	It's not clear	No	No	It's not clear	It's not clear	It's not clear	No	This is a literature review study
96	2013	Mechanism of Increased Gas Absorption in a Mechanically Stirred Multiphase System: Effect of Fine Solid Particles and Interfacial Turbulence	10.1061/(ASCE)EE.1943-7870.0000632		Yes	Flat gas-liquid interface	Solid particles: powdered activated carbon (PAC), kieselguhr, barium sulphate (BaSO4) and granular activated carbon (GAC).	It's not clear.	Enhancement factor (Ep) for the transfer of oxygen to the liquid phase (Unclear).	Interfacial turbulence; solid particle species (particle densities).	Yes	Yes	It's not clear	Yes	Yes	Yes	It's not clear	Yes	Yes	Yes, to understand the population: liquid phase type
97	2007	Gas dispersion and gas-liquid mass transfer in aerated surface stirred tanks with gas spray	10059954 (ISSN)		No	gas-liquid surface	It's not clear.	It's not clear.	Gas-liquid volumetric mass transfer coefficient (unclear); energy consumption	Surface gas velocities in spray aeration	Yes	It's not clear	It's not clear	It's not clear	Yes	It's not clear	It's not clear	It's not clear	Yes	Yes, to understand the population (type of gas and liquid) and the exposure.
98	2019	Gas evolution rates in supersaturated water-in-oil emulsions at high pressures	10.1021/acs.energyfuels.9b01568		No	Gas-water-oil emulsions	Surfactants and water droplets	It's not clear.	Volumetric mass transfer coefficient	Liquid phase volume, initial saturation pressure, liquid phase temperature; mixing speed during gas evolution	No	Yes	It's not clear	No	No	Yes	It's not clear	No	No	No, because although the type of gas is unclear, the population is not eligible (it contains oil)
99	2009	Gas-liquid interfacial area in the presence of surfactants of different chain lengths	10.1021/ie900205q		No	Gas-liquid interface	Surfactants	It's not clear.	Interfacial area; mass transfer (unclear)	Surfactant concentration; number of carbon atoms in the surfactant	Yes	Yes	It's not clear	It's not clear	Yes	Yes	It's not clear	It's not clear	Yes	Yes, to understand the population: what kind of gas and liquid are they?
100	2002	Gas-liquid mass transfer in simulated turbulent wake flow	10.2355/isijinternacional.42.112		No	Gas-liquid interface	Surfactant	It's not clear.	Mass transfer coefficient (unclear)	Turbulence	Yes	Yes	It's not clear	It's not clear	Yes	Yes	It's not clear	It's not clear	Yes	Yes, to understand the population: what kind of gas is it?
101	2013	Gas-liquid mass transfer in the presence of ionic surfactant: effect of counter-ions and interfacial turbulence	10.1002/sia.5242		No	Gas/liquid interface	Ionic surfactant (cetrimethylammonium bromide (CTAB) and cetrimethylammonium chloride); electrolyte (NH4Br)	It's not clear.	Oxygen transfer	Interfacial turbulence; counter-ions of ionic surfactants with the same hydrocarbon chain length;	Yes	Yes	It's not clear	Yes	Yes	Yes	It's not clear	Yes	Yes	No
102	1992	GAS-LIQUID MASS TRANSFER IN A FOUR-PHASE STIRRED FERMENTER - EFFECTS OF ORGANIC PHASE HOLD-UP AND SURFACTANT CONCENTRATION	10.1016/0009-2509(92)87062-U		No	Gas/liquid interface	Biosurfactant (from the growth of Pseudomonas oleovorans cells in the organic phase (n-octane))	It's not clear.	Volumetric gas/oxygen liquid mass transfer coefficient of the organic phase (K(W)a); effective gas/liquid mass transfer coefficient (k(W)) of oxygen to the aqueous phase	Stirring; surfactant concentrations	Yes	Yes	It's not clear	Yes	Yes	Yes	It's not clear	Yes	Yes	Yes, to understand the population: type of water
103	2014	Improving heat transfer in steam turbine condensers using surfactants	10.1134/S0040601514110020		No	Surfaces of a ducted condenser system on the steam and water sides	Surfactants	It's not clear.	Heat transfer coefficient	-	No	Yes	It's not clear	No	No	Yes	It's not clear	No	No	-
104	2015	Henry's Law constant and general mass transfer coefficient for formaldehyde emission from small pools of water under simulated indoor environmental conditions	10.1021/es504540c		No	It's not clear	Formaldehyde; non-ionic surfactant Tergitol NP-9; ionic surfactant sodium dodecyl sulfate	It's not clear.	Henry's constant; global mass transfer coefficients in the formaldehyde liquid phase; Global gas mass transfer coefficients (unclear)	Formaldehyde concentrations; temperature; stirring rate; surfactant	It's not clear	Yes	It's not clear	It's not clear	It's not clear	Yes	It's not clear	It's not clear	Yes	Yes, to understand the population: type of gas
105	2020	Humic substances reduce oxygen mass transfer at the air-water interface	10.1002/aic.16971		Yes	Air-water interface.	Humic substances.	It's not clear.	Volumetric oxygen transfer coefficient - KLa.	Turbulence levels; Humic substance concentrations.	Yes	Yes	It's not clear	Yes	Yes	Yes	It's not clear	Yes	Yes	No
106	1996	Impact of a surfactant on a turbulent shear layer under the air-sea interface	10.1029/96JC02802		No	air-sea interface	Surfactant	Clean surface	Scalar transfer rate; vertical fluctuating velocities; vertical turbulence intensity	Shear stresses	Yes	Yes	Yes	No	Yes	Yes	Yes	No	No	-
107	2011	Impact of anionic surfactants on the oxygen transfer rate in the electroflotation process	10.5004/dwt.2011.1427		No	It's not clear	Surfactants	It's not clear.	Volumetric oxygen mass transfer coefficient (KLa); liquid side mass transfer coefficient (KL) (unclear); specific interface area (a)	Current density values; surfactant concentrations	It's not clear	Yes	It's not clear	Yes	It's not clear	Yes	It's not clear	Yes	Yes	Yes, to understand the population: type of liquid
108	2019	Impact of cellulose and surfactants on mass transfer in bubble columns	10.1002/ceat.201800620		No	It's not clear	Cellulose and surfactants	It's not clear.	Net lateral mass transfer coefficients (unclear)	Cellulose concentrations	It's not clear	Yes	It's not clear	It's not clear	It's not clear	Yes	It's not clear	It's not clear	Yes	Yes, to understand the population: type of liquid gas
109	1990	Improved analysis and modeling of the oxygen mass transfer process in aeration systems	9798635236130		No	Gas-liquid interface	Bentonite clay	Clean tap water	Oxygen mass transfer coefficient;	Turbulence	Yes	Yes	Yes	Yes	Yes	Yes	Yes	Yes	Yes	No
110	2013	Influence of a second liquid phase on the chemical absorption of carbon dioxide	10.1515/ijcre-2012-0095		No	Liquid-liquid system	Surfactant	It's not clear.	CO2 mass transfer rate.	Viscosity of liquids; gas flow; liquid concentration	No	Yes	It's not clear	No	No	Yes	It's not clear	No	No	-
111	2012	Influence of dissolved humic substances on the mass transfer of organic compounds across the air-water interface	10.1016/j.chemosfera.2011.09.055		No	air-water interface	Humic substances	It's not clear.	Water-gas exchange rate (mass transfer coefficients of organic compounds). Not clear.	Stirring conditions; pH of the solution; ionic strength	Yes	Yes	It's not clear	It's not clear	Yes	Yes	It's not clear	It's not clear	Yes	Yes, to understand the result: what are the organic compounds?
112	2006	Influence of dissolved hydrocarbons on the volumetric oxygen mass transfer coefficient in a new air transport contactor	10.1016/j.ces.2006.01.044		No	Gas-liquid system	Hydrocarbons and surfactants	It's not clear.	Mass transfer of oxygen from air bubbles to water: volumetric mass transfer coefficient (K(L)a)h;	Surface tension (molecular orientation caused by the instantaneous attraction of polar portions of organic compounds)	Yes	Yes	It's not clear	Yes	Yes	Yes	It's not clear	Yes	Yes	No
113	2013	Influence of Pluronic F68 on oxygen mass transfer	10.1002/btpr.1770		Yes	Gas-liquid interface	Surfactant	It's not clear.	Bubble size; oxygen mass transfer coefficient	Surfactant concentration; surface area available for mass transfer; increased gas retention	Yes	Yes	It's not clear	Yes	Yes	Yes	It's not clear	Yes	Yes	No
114	2021	Influence of SiO2 Nanoparticles and Surfactants on Extraction Efficiency: Sensitivity Analysis	10.1002/ceat.202100272		No	Liquid-liquid extraction system	Surfactants and nanoparticles	It's not clear.	Hydrodynamic characteristics and mass transfer coefficient in the liquid phase	Concentration of nanoparticles and surfactants;	No	Yes	It's not clear	No	No	Yes	It's not clear	It's not clear	No	-
115	2003	Influence of surfactant additives on the gas-liquid mass transfer of oxygen in ALR	10008608 (ISSN)		No	Gas-liquid interface	Surfactant additives: ethanol or isomyl actate	It's not clear.	Gas (oxygen)-liquid mass transfer coefficient (unclear)	Surface gas velocity; surfactant concentration	Yes	Yes	It's not clear	Yes	Yes	Yes	It's not clear	Yes	Yes	Yes, to understand the population: type of liquid
116	1971	Influence of surfactants on oxygen absorption at the free interface in an agitated fermenter	10.1002/bit.260130407		No	air-water interface	surfactant	It's not clear.	Liquid phase coefficients for oxygen absorption from air	Liquid agitation rate; surfactant concentration	Yes	Yes	It's not clear	Yes	Yes	Yes	It's not clear	Yes	Yes	No
117	2017	Influences of gas-liquid interface contamination on bubble movements, bubble waves and instantaneous mass transfer	10.1016/j.ces.2016.05.013		No	Gas-liquid interface	Pentanol (surfactant)	Purified water	Coefficient of instantaneous mass transfer of CO2 from the bubble to the liquid phase; bubble movement	Bubble volume, surface area, speed, orientation angle and shape	Yes	Yes	Yes	No	Yes	Yes	Yes	No	No	-
118	2019	Intensification of gas absorption in a downflow microbubble bioreactor	978-1-392-68958-5		No	It's not clear	Surfactant (SDS) and potassium chloride (KCl)	It's not clear	Volumetric mass transfer rate K(L)a (unclear)	Surfactant concentrations; bubble burst size and bubble size distribution	It's not clear	Yes	It's not clear	It's not clear	It's not clear	Yes	It's not clear	It's not clear	Yes	Yes, to understand the population (type of gas and liquid) and the results
119	2011	Interfacial Rheology through Microfluidics	10.1002/adma.201001758		No	Emulsions	Surfactant	It's not clear	Surfactant mass transfer coefficients; interfacial mobility (internal circulation speed of droplets)	Drop length	No	Yes	It's not clear	No	No	Yes	It's not clear	No	No	-
120	1982	INTERFACIAL TURBULENCE IN GAS-LIQUID MASS TRANSFER.	00206318 (ISSN)		No	Gas-liquid interface	It's not clear	It's not clear	Mass transfer coefficient of oxygen in the liquid phase	Interfacial turbulence	Yes	It's not clear	It's not clear	Yes	Yes	It's not clear	It's not clear	Yes	Yes	Yes, to understand the exhibition
121	2018	Investigating Small-Scale Air-Sea Exchange Processes via Thermography	10.3389/fmech.2018.00004	X	No	air-water interface	It's not clear	It's not clear	Heat transfer rate	Water temperature;	Yes	It's not clear	It's not clear	No	Yes	It's not clear	It's not clear	No	No	This is a literature review study
122	2016	Investigation of CO2 hydrate formation conditions to determine the optimum CO2 and energy storage rate: Modeling and experimental study	10.1016/j.energy.2016.07.043		No	It's not clear	It's not clear	It's not clear	Formation of CO2 hydrates: maximum CO2 storage rate; energy consumption	Temperature, impeller speed, initial pressure and volume of water, surface tension (surfactant concentration) and CO2 diffusion coefficient	It's not clear	It's not clear	It's not clear	No	It's not clear	It's not clear	It's not clear	It's not clear	No	-
123	2005	Investigation of air induction by an ultrasound source in sonochemical reactors	10.1016/j.ultsoch.2004.05.016		No	Gas-liquid interface	Sodium chloride; surfactant Sodium Laruyl Sulfate	Water	Gas-liquid mass transfer coefficient (unclear)	Turbulence; convective motion	Yes	Yes	Yes	It's not clear	Yes	Yes	Yes	It's not clear	Yes	Yes, to understand the population: type of gas
124	2023	Investigation of the effect of surfactant on ozone bubble movement and mass transfer characteristics	10.1016/j.jece.2023.110805		No	Gas-liquid interface	Surfactants	It's not clear	O3 volume mass transfer coefficient	Types and concentrations of surfactants	Yes	Yes	It's not clear	No	Yes	Yes	It's not clear	No	No	-
125	2012	Is hydrogen gas present in water in the form of bubbles or in hydrated form?	10.1016/j.jelechem.2012.01.013		No	Gas (hydrogen)-water interface	Polystyrene latex	It's not clear	Hydrogen concentration in solution	Concentrations of polystyrene latex suspensions; voltammetric currents at a regular electrode and a small electrode	No	Yes	It's not clear	No	No	Yes	It's not clear	No	No	-
126	1999	External diffusion kinetics of copper at low temperature on silicon wafers	1-56677-239-7		No	It's not clear	silicon oxide	It's not clear	Copper diffusion time	Annealing temperatures; boron concentration; surface conditions; mass oxygen concentration	It's not clear	No	It's not clear	No	It's not clear	No	It's not clear	No	No	-
127	2014	Optimization of liquid phase in horizontal flow biofilm reactor (HFBR) technology for methane removal at low temperatures	10.1016/j.cej.2013.12.071		No	Methane gas	silicone oil; surfactant	One of the horizontal flow biofilm reactors	Methane gas removal	Different types of horizontal flow biofilm reactors; Temperature.	No	Yes	It's not clear	No	No	Yes	It's not clear	No	No	-
128	2022	Liquid-‍liquid two-phase mass transfer and reaction selectivity in a microporous jet capillary reactor	10.16085/j.issn.1000-6613.2021-0144		No	Two-phase liquid-liquid system	Water-benzoic acid-kerosene system; water-NaOH-toluene-benzoic acid-ethyl chloroacetate system	It's not clear	Liquid-liquid mass transfer and reaction selectivity	Flow rate; surfactant concentration; temperature	No	Yes	It's not clear	No	No	Yes	It's not clear	No	No	-
129	2016	Liquid-liquid mass transfer properties of two in-line high shear mixers	10.1016/j.cep.2015.12.005		No	Liquid-liquid system (water-benzoic acid-kerosene)	Surfactants	It's not clear	Extraction efficiency (E) and volumetric mass transfer coefficient (K(L)a); Sherwood number	Impeller speed, two liquid phase flow rates and surfactant concentration	No	Yes	It's not clear	No	No	Yes	It's not clear	No	No	-
130	2022	Synthesis of a luminescent probe for oxygen visualization: Application to the effect of surfactant structure on oxygen mass transfer	10.1016/j.ces.2022.117921		Yes	Gas-liquid interface	Anionic surfactants (sodium dodecyl sulfate salt and sodium tetradecyl sulfate salt)	It's not clear	Velocity; mass transfer coefficient of oxygen to the liquid phase (unclear)	Surfactant concentrations; length of hydrophobic chains	Yes	Yes	It's not clear	Yes	Yes	Yes	It's not clear	Yes	Yes	Yes, to understand what the liquid phase is
131	2009	Mass transfer and interfacial properties in two-phase microchannel flows	10.1088/1367-2630/11/11/115005		No	It's not clear	Alcohol surfactant	It's not clear	Dynamic interfacial tension; surfactant mass transfer (desorption rate coefficients); interfacial flow (interfacial delay and remobilization)	Surfactant concentrations	It's not clear	Yes	It's not clear	No	It's not clear	Yes	It's not clear	No	No	-
132	1976	Mass transfer of single bubbles in aqueous surfactant solutions	10.1016/0009-2509(76)87048-0		No	Gas-liquid interface	Aqueous solutions with surfactants n-hexanol, n-heptanol and n-octanol	Distilled water	Mass transfer coefficient (unclear)	It's not clear	Yes	Yes	Yes	Yes	Yes	Yes	Yes	Yes	Yes	Yes, to understand the population: if there was an analysis of oxygen as well as carbon dioxide.
133	2014	MASS TRANSFER OF SINGLE CARBON DIOXIDE BUBBLES IN CONTAMINATED WATER	978-0-7918-4624-7		No	Gas phase and liquid phase	Surfactant	Clean bubbles (without surfactant)	CO2 mass transfer	Surfactant concentration; Sherwood number; Reynolds number	Yes	Yes	Yes	No	Yes	Yes	Yes	No	No	-
134	2015	Mass transfer of single bubbles of carbon dioxide in contaminated water in a vertical tube	10.1016/j.ijheatmasstransfer.2014.12.062		No	Gas phase and liquid phase	Surfactant	Clean bubbles (without surfactant)	CO3 mass transfer	Surfactant concentration; Sherwood number; Reynolds number; Bubble diameter	Yes	Yes	Yes	No	Yes	Yes	Yes	No	No	-
135	2002	Mass transfer influenced by wave movements that appear at the gas-liquid interface exposed to turbulent flow	10.2355/tetsutohagane1955.88.4_180		No	Air (CO2)-water interface	Surfactant	It's not clear	CO2 mass transfer coefficient	Wave motion (Reynolds number)	No	Yes	It's not clear	No	No	Yes	It's not clear	No	No	-
136	1984	MASS TRANSFER TO THE FREE INTERFACE IN VESSELS Agitated	10.1080/00986448408911148		No	Gas phase and liquid phase	Surfactant contaminants	Water	Mass transfer coefficients in the liquid phase between (unclear) gas and a liquid	Average rate of energy dissipation: Reynolds number	Yes	Yes	Yes	It's not clear	Yes	Yes	Yes	It's not clear	Yes	Yes, to understand the population: type of gas and liquid
137	1984	Mass transfer with chemical reaction in liquid foam reactors	10.1002/aic.690300607		No	It's not clear	Cationic and non-ionic surfactants	It's not clear	Mass transfer coefficient of the liquid phase (unclear); effective interfacial gas retention area	Gas surface velocities; bubble size	It's not clear	Yes	It's not clear	It's not clear	It's not clear	Yes	It's not clear	It's not clear	Yes	Yes, to understand the population: type of gas and liquid
138	1985	MASS TRANSFER ACROSS LIQUID-LIQUID INTERFACES .5. SIMULTANEOUS MASS TRANSFER OF LIDOCAINE AND ALPRENOLOL FROM WATER TO CYCLOHEXANE	0001-6675		No	Liquid-liquid interface	Lidocaine; Alprenolol	It's not clear	It's not clear	It's not clear	No	No	It's not clear	It's not clear	No	No	It's not clear	It's not clear	No	Summary not available
139	1986	MASS TRANSFER ACROSS LIQUID-LIQUID INTERFACES .6. DISTRIBUTION RATE OF LIDOCAINE IN THE PRESENCE OF A NON-IONIC SURFACTANT	0001-6675		No	Liquid-liquid interface	Non-ionic surfactant	It's not clear	It's not clear	It's not clear	No	Yes	It's not clear	It's not clear	No	Yes	It's not clear	It's not clear	No	Summary not available
140	1986	MASS TRANSFER ACROSS LIQUID-LIQUID INTERFACES .7. DISTRIBUTION RATE OF CHLORPROMAZINE, A HIGHLY SURFACTANT BASE	0001-6675		No	Liquid-liquid interface	Highly surfactant base	It's not clear	It's not clear	It's not clear	No	Yes	It's not clear	It's not clear	No	Yes	It's not clear	It's not clear	No	Summary not available
141	2011	Mass transfer behavior in alcohol solutions in a 5 m high internal circuit air transport reactor	10.1021/ie2001988		No	air-water system	n-butanol	It's not clear	Net lateral mass transfer coefficient (k(1)) - Unclear	n-butanol concentration	Yes	Yes	It's not clear	It's not clear	Yes	Yes	It's not clear	It's not clear	Yes	Yes, to understand the population: type of gas
142	2009	Enhancement or reduction of mass transfer by the presence of surfactant at a gas-liquid interface	10.1021/ie8009523		No	Gas-liquid interface	Surfactant	It's not clear	Mass transfer in the process of CO2 absorption in water: mass transfer coefficient of the liquid film (KL);	Surfactant concentrations	Yes	Yes	It's not clear	No	Yes	Yes	It's not clear	It's not clear	No	-
143	1998	Mass transfer properties of microbubbles. 1. experimental studies	10.1021/bp970133x		No	Gas-liquid interface	It's not clear	It's not clear	Oxygen mass transfer coefficients in the liquid phase (Unclear) (KL); volumetric mass transfer coefficients, K(L)a	Flow rate	Yes	It's not clear	It's not clear	Yes	Yes	It's not clear	It's not clear	Yes	Yes	Yes to understand the population (type of liquid) and exposure (Tween 20)
144	1998	Mass transfer properties of microbubbles. 2. Analysis using a dynamic model	10.1021/bp970131c		No	Gas-liquid interface	Surfactant	It's not clear	Volumetric mass transfer rates from gas to liquid (unclear)	Resistance to mass transfer between the surfactant and the surrounding liquid; bubble shrinkage; changes in the pressure and composition of the gas inside the bubble; changes in the concentration profile of the liquid phase of the gas transferred around the bubble.	Yes	Yes	It's not clear	Yes	Yes	Yes	It's not clear	Yes	Yes	Yes to understanding the population: type of gas and liquid
145	2005	Mathematical modeling of the solidification of iron containing oxygen with the contribution of surface convection	1733-3490		No	solid-liquid boundary	Oxygen (surfactant component of steel)	It's not clear	Oxygen mass transfer	Temperature gradient; oxygen gradient	No	No	It's not clear	It's not clear	No	No	It's not clear	It's not clear	No	-
146	2007	Measurement of low air-water partition coefficients of organic acids by evaporation from a water surface	10.1021/je600556d		No	It's not clear	Organic acids: formic, acetic, benzoic and perfluorooctanoic	It's not clear	Air-water partition coefficient of substances; mass transfer coefficients; concentrations of substances in the liquid (water) and gas phases	gas flow	Yes	Yes	It's not clear	No	Yes	Yes	It's not clear	No	No	No
147	2005	Measuring oxygen mass transfer across the air-water interface	10.1065/espr2004.11.223		Yes	air-water interface	Surfactant	Unpolluted water	Oxygen mass transfer coefficient	Surfactant concentration;	Yes	Yes	Yes	Yes	Yes	Yes	Yes	Yes	Yes	Yes, to understand the population: type of water
148	1991	Mechanism of bacterial accumulation at the gas-liquid interface and its effect on the oxygen transfer rate	9798641754437		No	Gas-liquid interface	Microorganisms	It's not clear	Oxygen transfer rates to the liquid phase (unclear)	Chemotaxis	Yes	Yes	It's not clear	Yes	Yes	Yes	It's not clear	Yes	Yes	Yes, to understand the population: type of liquid
149	1980	MECHANISM OF ELECTROCHEMICAL REACTIONS THAT OCCUR IN THE PRESENCE OF SURFACE MATERIALS.	00385387 (ISSN)		No	It's not clear.	Surfactants	It's not clear	Transfer coefficient (electroreduction kinetics).	It's not clear	It's not clear	Yes	It's not clear	No	It's not clear	Yes	It's not clear	No	No	-
150	2006	Mechanism of increased gas absorption in the presence of fine solid particles. Effect of molecular diffusivity on the mass transfer coefficient in a stirred cell	10.1016/j.ces.2006.06.025		No	Gas-liquid interface	Activated carbon	Activated carbon concentration equal to zero	Oxygen desorption: oxygen mass transfer coefficient (kL)	Activated carbon concentration; agitation levels.	Yes	Yes	Yes	Yes	Yes	Yes	Yes	Yes	Yes	No
151	2008	Mechanism for increasing gas absorption in the presence of fine solid particles in mechanically stirred gas-liquid dispersions. Effect of molecular diffusivity	10.1016/j.ces.2008.06.023		Yes	Gas-water interface.	Surfactant.	Evaluation after removal of surface contaminants from liquid by particle adsorption.	Oxygen volumetric mass transfer coefficient	Agitation levels.	Yes	Yes	Yes	Yes	Yes	Yes	Yes	Yes	Yes	No
152	2005	Mass transfer mechanism of bubbles in dispersions - Part II: Mass transfer coefficients in stirred gas-liquid reactor and bubble column	10.1016/j.cep.2004.05.009		No	Gas-liquid interface	Surfactants: Ocenol (cis-9-octadecen-1-ol) or polyethylene glycol (PEG) 1000 to alter surface tension; Sodium sulfite 0.8M, pure or with addition of Sokrat 44 (copolymer of acrylonitrile and acrylic acid) or short fiber carboxymethyl cellulose for Newtonian viscosity increase and long fiber for non-Newtonian viscosity increase.	It's not clear.	Average oxygen mass transfer coefficient of the liquid film (not clear) (k(L)); specific interface area	Power dissipated in the liquid phase (agitation)	Yes	Yes	It's not clear	Yes	Yes	Yes	It's not clear	Yes	Yes	Yes, to understand the population: type of liquid
153	1985	PARTICLE TRANSFER MECHANISMS IN A LIQUID-LIQUID SYSTEM: PARTICLE MODEL STUDY	979-8-205-30920-2		No	Liquid phases	Sodium dodecyl sulfate surfactant; t-butyldimethylchlorosilane	It's not clear	Surface free energy (contact angle)	Induction time; hydrophobicity; mixing time and speed	No	Yes	It's not clear	No	No	Yes	It's not clear	No	No	-
154	2014	Mixed surfactant additives to improve air-atomized spray cooling of a hot steel plate	10.1016/j.expthermflusci.2014.03.007		No	air-water interface	Sodium dodecyl sulfate (an anionic surfactant), cetrimonium bromide (a cationic surfactant) and polysorbate 20 (Tween 20, a non-ionic surfactant)	It's not clear.	Heat transfer coefficient; cooling rates of the hot plate	Surfactant concentration; temperature	Yes	Yes	It's not clear	No	Yes	Yes	It's not clear	No	No	-
155	1992	Analysis of a model to improve biological oxygen transfer in aerated surface bioreactors	10.1002/bit.260401108		No	Gas-liquid interface	Surfactants	It's not clear.	Biological oxygen transfer (unclear).	Agitation	Yes	Yes	It's not clear	It's not clear	Yes	Yes	It's not clear	It's not clear	Yes	Yes, to understand the population: check whether the liquid phase is water or sewage
156	2020	New insights into the effect of surfactants on oxygen mass transfer in the activated sludge process	10.1016/j.jece.2020.104409		No	Air-liquid interface (wastewater)	Surfactant (SDS)	It's not clear.	Oxygen transfers	Surfactant concentration	No	Yes	It's not clear	Yes	No	Yes	It's not clear	Yes	No	-
157	2017	New insights into oxygen absorption in unstirred containers	10.1007/s00231-016-1959-2		Yes	Gas-liquid interface	Surfactant.	It's not clear.	Oxygen absorption and turbulence at the interface and in the liquid mass (Unclear).	Viscosity and density of the liquid.	Yes	Yes	It's not clear	Yes	Yes	Yes	It's not clear	Yes	Yes	Yes, to understand the population: type of liquid
158	1995	New porphyrins as semiconductor photosensitizers: Molecular engineering for solar energy conversion	978-0-315-99249-8		No	air-water interface	Porphyrins	It's not clear	Photoinduced electron transfer (porphyrins)	Sorting the profirin monolayer;	Yes	Yes	It's not clear	No	Yes	Yes	It's not clear	No	No	-
159	2006	New techniques for characterizing the properties of advanced dielectric barriers for sub-65 nm technology nodes	10.1016/j.mee.2006.09.019		No	Sub-65 nm interconnection (integrated circuits)	It's not clear.	It's not clear.	Barriers "k" (dielectric constants)	Liquid-phase decomposition; non-destructive effectiveness	No	It's not clear	It's not clear	No	No	It's not clear	It's not clear	It's not clear	No	-
160	2023	Nitrogen control in the basic oxygen steelmaking process	10.33313/387/085		No	Steel fabrication	Nitrogen	It's not clear.	Nitrogen removal	Reaction area, mass transfer coefficient, stirring energy, initial [N] content of the molten volume, partial pressure of nitrogen solutes and surfactant	No	No	No	No	No	No	No	No	No	-
161	2005	New defoamer for fermentation processes:: Fluorocarbon-hydrocarbon hybrid asymmetric bolaform surfactant	10.1021/la050207b		No	Foam film	Anti-foaming agent	No anti-foaming agent	Physical oxygen transfer coefficient (K(L)a) in a fermentation bioreactor	Operating characteristics of a bioreactor	No	Yes	Yes	No	No	Yes	Yes	No	No	-
162	2005	New surfactants with biodegradable tails for the C02-water interface	-		No	CO2-water interface	CO2 emulsions and microemulsions with surfactants	It's not clear.	Interfacial activity of biodegradable CO2-philic groups; inter-surface tension (population)	Sub and supercritical pressure conditions	No	Yes	It's not clear	No	No	Yes	It's not clear	No	No	-
163	1998	Increased boiling of the nucleated pool by means of surfactant additives	10.1016/S0894-1777(98)10034-1		No	Gas-liquid interface	Surfactants	It's not clear.	Boiling heat transfer coefficients	Dynamic surface tension	Yes	Yes	It's not clear	It's not clear	Yes	Yes	It's not clear	It's not clear	No	-
164	2001	Heat transfer in nucleated pool boiling in aqueous solutions of surfactants	978-0-493-53028-4		No	Vapor-liquid interface	Surfactants	Pure water	Boiling heat transfer coefficients	Temperature; surfactant concentration gradients	No	Yes	Yes	No	No	Yes	Yes	No	No	-
165	1999	In liquid-liquid mass transfer in two-liquid phase fermentations	10.1007/s004490050613		No	Two liquid phases	Surfactant materials (biosurfactants)	It's not clear	Liquid-liquid mass transfer rate	Interfacial surfactant concentration; interfacial tension; Sauter mean diameter	No	Yes	It's not clear	No	No	Yes	It's not clear	No	No	-
166	1997	On the differences between bubble-mediated air-water transfer in freshwater and seawater	10.1357/0022240973224210		Yes	Gas-water interface	Surfactants	Clean fresh water; clean salt water	Bubble population; gas transfer rate (unclear)	Diffusivity and solubility of each type of water	Yes	Yes	Yes	It's not clear	Yes	Yes	Yes	It's not clear	Yes	Yes, to understand the population: which gas was studied.
167	2013	Oxygen absorption in aqueous solutions of polymer plus surfactant	10.1016/j.cej.2013.03.067		No	It's not clear	Surfactants and polymers	It's not clear	Oxygen mass transfer rate; oxygen mass transfer coefficient on the liquid side (unclear)	Surface tension; viscosity; gas flow	It's not clear	Yes	It's not clear	Yes	It's not clear	Yes	It's not clear	Yes	Yes	Yes, to understand the population: type of liquid
168	2000	Oxygen absorption in moving water and tension solutions	10.1016/S0043-1354(99)00417-0		Yes	air-water interface	Surfactants	Clean tap water.	Oxygen transfer coefficient (kL)	Surfactant concentrations; liquid flow velocity; bubble size; surface tension; volume	Yes	Yes	Yes	Yes	Yes	Yes	Yes	Yes	Yes	No
169	2014	Oxygen mass transfer and hydrodynamic behavior in wastewater: Determining the local impact of surfactants by visualization techniques	10.1016/j.waters.2014.03.065		Yes	Gas-liquid interface	Surfactant	It's not clear	bubble diameter, aspect ratio, rising velocity, contamination angle, as well as flow, flow density, mass transfer on the liquid side and diffusion coefficients of the oxygen transferred	Surfactant concentration	Yes	Yes	It's not clear	Yes	Yes	Yes	It's not clear	Yes	Yes	No
170	2009	Oxygen transfer and shear rate in the surface aerator	10.1080/09593330902988737		No	It's not clear.	It's not clear.	It's not clear	Oxygen transfer rate to the liquid phase (unclear)	Shear rate in surface aeration systems	It's not clear	It's not clear	It's not clear	Yes	It's not clear	It's not clear	It's not clear	Yes	Yes	Yes, to understand the population (liquid type) and exposure
171	1975	Oxygen transfer in fermentation	10.1002/aic.690210521		Yes	Air-water interface.	Surfactant.	Clean water.	Stagnant film thickness (interfacial resistance to oxygen mass transfer) and renewal frequency in the penetration zone incleanwater; interfacial mass transfer coefficient (kL);	It's not clear.	Yes	Yes	Yes	Yes	Yes	Yes	Yes	Yes	Yes	No			Yes, to understand the independent variables.
172	1999	Photoinduced electron transfer at liquid/liquid interfaces: Part III: Photoelectrochemical responses involving porphyrin ion pairs	10.1021/ja992215i		No	Liquid-liquid interface	Decamethylferrocene electron donor and tetracyanoquinodimethane electron acceptor	It's not clear	Photoinduced electron transfer (porphyrins)	Porphyrin concentration	No	No	It's not clear	No	No	No	It's not clear	No	No	-
173	2010	Photopolymerization in supercritical carbon dioxide	-		No	supercritical fluid	TPO; Solvent	It's not clear	Density, viscosity, dielectric constant, diffusion coefficient	Temperature and pressure	No	No	It's not clear	No	No	No	It's not clear	It's not clear	No	-
174	1994	Physical and hydrodynamic parameters that control gas-liquid mass transfer	10.1016/0017-9310(94)90173-2		Yes	Gas-liquid interface	Surfactant.	Deionized water.	Turbulence levels and velocity in the horizontal direction: two-dimensional interfacial eddies; gas absorption coefficient (KL). The type of gas is unclear.	It's not clear.	Yes	Yes	Yes	It's not clear	Yes	Yes	Yes	It's not clear	Yes	Yes, to understand the population: which gas was studied.			Yes, to understand the population and the independent variables.
175	2012	Physical and physiological impacts of different foam control strategies during a process involving hydrophobic substrate for lipase production by Yarrowia lipolytica	10.1007/s00449-011-0614-z		No	Lipase	Yarrowia lipolytica yeast	It's not clear	Oxygen transfer rate	Chemical and mechanical control of foaming	No	No	It's not clear	No	No	No	It's not clear	No	No	-
176	2021	Potential of exhaust gas analysis for sequentially operated reactors demonstrated in large-scale aerobic granular sludge technology	10.1016/j.scitotenv.2021.147651		No	Gas-liquid interface	It's not clear.	It's not clear	Gas-liquid transfer rate; Oxygen (O2) absorption rates - Unclear and carbon dioxide (CO2) emission rates	It's not clear.	Yes	It's not clear	It's not clear	It's not clear	Yes	It's not clear	It's not clear	It's not clear	Yes	Yes, to understand if the population specifically included oxygen, if there was exposure to the contaminant and if the study specifically evaluated oxygen mass transfer
177	2005	Prediction of the gas-liquid mass transfer coefficient in sparse stirred tank bioreactors	10.1002/bit.20638		No	Culture in a bioreactor	Systems and cultures (aqueous xanthan solutions, xanthan production cultures by Xanthomonas campestris, soforolipid production by Candida bombicola, etc.).	It's not clear	Oxygen mass transfer rate in the bioreactor	Operating conditions according to the type of exposure: juice viscosity, changes in surface tension and different rates of consumption (by biochemical reactions) of oxygen and biological potentiation factor.	No	It's not clear	It's not clear	No	No	It's not clear	It's not clear	No	No	-
178	2001	Prediction of Marangoni convection in liquid-liquid binary systems with added surfactants	10.1016/S0017-9310(00)00159-9		No	Liquid-liquid interface	Surfactant	It's not clear	Marangoni coefficient	Types and concentrations of surfactants	No	No	It's not clear	No	No	No	It's not clear	No	No	-
179	2013	Production and optimization of microbial surfactin by bacillus subtilis for enhanced ex situ oil recovery	10.1080/10916466.2010.542416		No	Biosurfactant	Bacillus subtilis	It's not clear	Rate of transfer from the gas phase to the liquid phase; volume of biosurfactant production	Stirring levels of the culture flask.	No	No	It's not clear	No	No	No	It's not clear	No	No	-
180	1984	Copper extraction rates by LIX65N	10.1252/kakoronbunshu.10.409		No	Liquid-liquid interface	Surfactants	It's not clear	Copper extraction rate	Purity of the surfactant solution	No	Yes	It's not clear	No	No	Yes	It's not clear	No	No	-
181	1998	Removal of horn surfactant solutions from volatile organic compounds by flash vacuum stripping in a packed column	10.1111/j.1745-6592.1998.tb00175.x	X	No	It's not clear	Trichloroethylene (volatile organic compound)	It's not clear	Overall volumetric mass transfer coefficient of the liquid phase (Trichloroethylene)	Surfactant concentrations; flow rate; temperature; pressure; loading rates	It's not clear	Yes	It's not clear	No	It's not clear	Yes	It's not clear	No	No	This is a literature review study
182	2009	Research into oxygen mass transfer across the air-water surface at low surfactant concentrations	10.3176/proc.2009.2.05		Yes	Air-water surface layer	Surfactants	It's not clear	Oxygen mass transfer rate	Surfactant concentrations	Yes	Yes	It's not clear	Yes	Yes	Yes	It's not clear	Yes	Yes	No
183	1984	Separation of metal ions by accelerated ligand transfer through liquid surfactant membranes	10.1039/DC9847700067		No	Liquid-liquid interface	Surfactant	It's not clear	Interfacial mass transfer rate (cobalt extraction rate)	-	No	Yes	It's not clear	No	No	Yes	It's not clear	No	No	-
184	2004	Simulation of a fixed-bed adsorber packed with protonated cross-linked chitosan gel spheres to remove nitrate from contaminated water	10.1016/j.cej.2003.10.008		No	It's not clear	Nitrate	It's not clear	Water nitrate emotion: experimental partition coefficient; global mass transfer coefficient	Surface speed	It's not clear	No	It's not clear	It's not clear	It's not clear	No	It's not clear	It's not clear	No	-
185	1976	Simultaneous mass transfer of acid and ions in a liquid anion exchanger	10.1016/0300-9467(76)87017-7		No	Liquid-liquid interface	Surfactant	Surfactant absent	Transfer rate of each salt	Interficial turbulence	No	Yes	Yes	No	No	Yes	Yes	No	No	-
186	1990	Solvent extraction using rapid stirring and a porous membrane phase separator: thermodynamic and kinetic studies	978-0-315-60163-5		No	Liquid-liquid interface	O-nitroaniline, o-nitrophenolate, iodine, surfactants	It's not clear	Solute removal rates, chemical reaction rates	Reagent concentrations	No	Yes	It's not clear	No	No	Yes	It's not clear	No	No	-
187	2000	Spray drying: Influence of droplet morphology development on drying rates and retention of volatile substances. 1. single drop experiments	10.1021/ie9904652		No	Single drops of coffee or sucrose solutions	Carboxymethyl cellulose (CMC) and sodium dodecyl sulfate (SDS)	It's not clear	Water and SF6 mass transfer rates: drying rate, SF6 loss rate, droplet temperature and droplet physical appearance	Temperature	No	Yes	It's not clear	No	No	Yes	It's not clear	No	No	-
188	2018	Stability Mechanism of Nitrogen Foam in Porous Media with Silica Nanoparticles Modified by Cationic Surfactants	10.1021/acs.langmuir.8b01187		No	Gas-liquid interface	Cationic surfactants and silica nanoparticles	It's not clear	mass transfer rate (unclear)	Different concentrations of cationic surfactants and silica nanoparticles	Yes	Yes	It's not clear	It's not clear	Yes	Yes	It's not clear	It's not clear	Yes	Yes, to understand the population (type of gas and liquid) and the results
189	2004	Study of the influence of surfactants on the transfer of gases to liquids by inverse gas chromatography	10.1016/j.chroma.2003.10.013		No	Air-liquid interface	Surfactants	It's not clear	VC gas partition coefficients between the surfactant interface and the nitrogen carrier gas, as well as between the volume of the water + surfactant solution and the nitrogen carrier gas, global VC mass transfer coefficients in the liquid (water + surfactant) and gas (nitrogen) phases, water and surfactant film transfer coefficients, resistances of the nitrogen, water and surfactant phases for th…	Surfactant concentrations	Yes	Yes	It's not clear	No	Yes	Yes	It's not clear	No	No	-
190	2001	Study on the absorption and transport of carbon in steel during gas carburizing with the addition of rare earths	10.1016/S0254-0584(00)00498-3		No	Carburizing atmosphere	Rare Earths	No rare earths added	Surface activity and limiting carbon transfer coefficient; volume fraction of CO, CH4; degree of kerosene dissociation; carbon potential	Temperature; weather	No	No	No	No	No	No	No	No	No	-
191	2019	Study on the effects of remediation by alcohol-enriched air spraying on an aquifer contaminated with benzene: a new vision	10.1007/s11356-019-06527-7		No	Gas-liquid interface	Benzene	It's not clear	Surface tension; gas-liquid mass transfer rate (unclear); benzene removal rate	Types of remediants: sodium dodecylbenzene sulfonate (SDBS); 1-heptanol	Yes	Yes	It's not clear	It's not clear	Yes	Yes	It's not clear	It's not clear	Yes	Yes, to understand the population (type of gas) and the outcome (if the study specifically assessed oxygen mass transfer)
192	1983	SURFACE CHEMICAL METHODS FOR THE REMOVAL OF TOXIC COMPOUNDS: SOLVENT SUB-BLATION AND PRECIPITATE FLOTATION THEORY AND EXPERIMENT	9798641759487		No	Toxic surfactant compounds	It's not clear	It's not clear	Solvent sublimation of o- and p-dichlorobenzenes in 2-octanol, polychlorinated biphenyls in anisole and mineral oil and pesticides such as lindane and endrin in mineral oil	Solute adsorption energy at the air-water interface	No	It's not clear	It's not clear	No	No	It's not clear	It's not clear	It's not clear	No	-
193	2021	Surface effects on deuterium permeation through vanadium membranes	10.1016/j.memsci.2020.118949		No	Vanadium membranes	It's not clear	It's not clear	Hydrogen permeability	Temperature	No	It's not clear	It's not clear	No	No	It's not clear	It's not clear	No	No	-
194	2007	Surfactant adsorption on activated carbon and its effect on chemical reaction absorption	10.1016/j.ces.2007.08.027		No	Gas-liquid interface	Surfactants	It's not clear	Mass transfer coefficient k(L) of CO2 on the liquid side	Surfactant concentrations	Yes	Yes	It's not clear	No	Yes	Yes	It's not clear	No	No	-
195	2005	Surfactant adsorption instead of "transport effect"?	10.1016/j.ces.2005.03.002		No	Gas-liquid interface	Powdered solids (hydrophobic effect: surfactants)	Surfactant-free system	Mass transfer coefficients kL (unclear).	Stirring speed; types of powder solids suspended in water	Yes	Yes	Yes	It's not clear	Yes	Yes	Yes	It's not clear	Yes	Yes, to understand the population: type of gas
196	2006	Surfactant effects on alpha factors in large-scale wastewater aeration systems	10.2166/wst.2006.768		Yes	Gas-liquid interface	Surfactant	Clean water	Gas mass transfer rate (unclear)	Interfacial turbulence regimes; physico-chemical characteristics; geometry of the aeration process	Yes	Yes	Yes	It's not clear	Yes	Yes	Yes	It's not clear	Yes	Yes, to understand the population: type of gas and liquid
197	2018	Effects of surfactant on interfacial flow and thermal transport processes during phase change in film boiling	10.1063/1.5010333		No	Surface between the liquid phase and the gas phase (boiling vapor)	Surfactants	It's not clear.	Heat transfer rates; bubble release; steam generation rates	Surfactant concentrations	No	Yes	It's not clear	No	No	Yes	It's not clear	No	No	-
198	2006	Surfactant effects on α factors in aeration systems	10.1016/j.waters.2006.01.044		Yes	Gas-liquid interface	Surfactant	Clean water	Gas mass transfer rate (unclear)	Interfacial turbulence regimes; physico-chemical characteristics; geometry of the aeration process	Yes	Yes	Yes	It's not clear	Yes	Yes	Yes	It's not clear	Yes	Yes, to understand the population: type of gas and liquid
199	2009	Surfactant-induced solubilization and transfer resistance in gas-water and gas-oil systems	10.3997/2214-4609.20145857		No	Gas-water interface	Surfactant SDS	It's not clear.	Gas mass transfer rate (unclear)	It's not clear.	Yes	Yes	It's not clear	It's not clear	Yes	Yes	It's not clear	It's not clear	Yes	Yes, to understand the population: which gas was studied.
200	2023	Synergistic adsorption of surfactant components at the air-liquid interface improves the foaming properties of plant-based egg analogs	10.1016/j.foodhyd.2022.108414		No	It's not clear	It's not clear	It's not clear.	Mass transfer coefficients (k) - Unclear	Amount of hydroxypropylmethylcellulose	It's not clear	It's not clear	It's not clear	It's not clear	It's not clear	It's not clear	It's not clear	It's not clear	No	-
201	2002	Synergistic effects of organic additives on the discharge, nucleation and growth mechanisms of tin in polycrystalline copper electrodes	10.1016/S0022-0728(02)01266-4		No	Polycrystalline copper electrodes	Organic compounds: t-octylphenoxyethoxy ethanol, formaldehyde and phenyl-2-butenalimine	It's not clear.	Mechanisms of discharge, nucleation and growth of tin phases: cathodic and anodic transfer coefficients, exchange current densities and rate constant for tin discharge	Synergistic effects of organic compounds	No	It's not clear	It's not clear	No	No	It's not clear	It's not clear	No	No	-
202	2008	Systematic analysis of turbulent mass transfer with high Schmidt number at clean, contaminated and solid interfaces	10.1016/j.ijheatfluidflow.2008.03.002		No	It's not clear	It's not clear	Clean free surface	Interfacial mass transfer (unclear)	Dynamic interfacial condition: Schmidt number; velocity. Degree of surface contamination: Marangoni number	It's not clear	It's not clear	Yes	It's not clear	It's not clear	It's not clear	Yes	It's not clear	Yes	Yes, to understand the population (types of phase), exposure and results
203	1980	THE ACTION OF LECITHIN MONOLAYERS ON MOSQUITOES .3. STUDIES IN IRRIGATED RICE FIELDS IN KENYA	10.1080/00034983.1980.11687382		No	Soy lecithin monolayer	Larvae and pupae of Anopheles gambiae sl	It's not clear.	Exponent k of the binomial distribution; Total surface pressure	Concentrations of soy lecithin solution	No	No	It's not clear	No	No	No	It's not clear	No	No	-
204	1994	The behavior of gelatin complexes and gelatin surfactants at the oil/water interface.	-		No	Oil/water interface	Gelatine; surfactant	It's not clear.	Transfer rate; viscosity	Gelatine and surfactant concentrations	No	Yes	It's not clear	No	No	Yes	It's not clear	No	No	-
205	2010	The effect of a surfactant monolayer on oxygen transfer across an air/water interface during mixed convection	10.1016/j.ijheatmasstransfer.2010.03.037		Yes	air/water interface	Surfactant	Clean water	Sherwood number (oxygen mass transport).	Mixed convection: forced convection (wind); natural convection (water heating); ; Reynolds number; Rayleigh number	Yes	Yes	Yes	Yes	Yes	Yes	Yes	Yes	Yes	No
206	1961	The effect of interfacial films on mass transfer rates in liquid-liquid extraction	10.1016/0009-2509(61)87006-1		No	Liquid-liquid interface	Soluble and insoluble surfactants	Redistilled water; tap water	Mass transfer rate; film resistance	Type of aqueous substrate; viscosity	It's not clear	Yes	Yes	No	It's not clear	Yes	Yes	No	No	-
207	2017	The effect of liquid phase properties on bubble column fluid dynamics: gas retention, flow regime transition, bubble size distributions and shapes, interfacial areas and foaming phenomena	10.1016/j.ces.2017.03.043		No	It's not clear	NaCl; ethanol; monoethylene glycol	Tap water	Gas retention (not clear); bubble shape and interfacial areas	Surface velocities; viscosity of the liquid phase	It's not clear	Yes	Yes	It's not clear	It's not clear	Yes	Yes	It's not clear	Yes	Yes, to understand the population (type of gas and liquid) and the results
208	1988	The effect of oil films on water evaporation and oxygen content in seawater	10.1007/BF02626367		No	Sea-atmosphere interface	Oil films	It's not clear.	Water evaporation rate; oxygen concentration in seawater	It's not clear	Yes	Yes	It's not clear	Yes	Yes	Yes	It's not clear	Yes	Yes	No
209	2020	The effect of the surfactant SDS on the surface reaeration coefficient: a laboratory scale approach	10.4136/ambi-água.2536		Yes	air-water interface	Sodium Dodecyl Sulfate (SDS) Surfactant	It's not clear.	Surface reaeration coefficient (K2) - oxygen transfer	Surfactant concentrations; agitation (rotation speeds)	Yes	Yes	It's not clear	Yes	Yes	Yes	It's not clear	Yes	Yes	No
210	1982	The effect of surfactants on the terminal velocity and mass transfer of a fluid sphere in a non-Newtonian fluid	10.1002/cjce.5450600115		No	It's not clear	Surfactants	It's not clear.	Mass transfer rate (unclear); terminal speed	Interfacial tension gradients; drag force; Sherwood number	It's not clear	Yes	It's not clear	It's not clear	It's not clear	Yes	It's not clear	It's not clear	Yes	Yes, to understand the population: type of gas and liquid
211	2002	The effect of surfactants on oxygen mass transfer across the air-water interface	10.1065/espr2002.04.115.10		Yes	air-water interface	Surfactants	It's not clear.	Oxygen transfer rate	Types of surfactants; surfactant concentrations	Yes	Yes	It's not clear	Yes	Yes	Yes	It's not clear	Yes	Yes	No
212	2002	The effect of surfactants on oxygen mass transfer across the air-water interface	10.1007/BF02987424		Yes, but it's duplicated	air-water interface	Surfactants	It's not clear.	Oxygen transfer rate	Type of surfactant; surfactant concentrations	Yes	Yes	It's not clear	Yes	Yes	Yes	It's not clear	Yes	Yes	No
213	1994	The effect of surfactants on oxygen mass transfer across the air-water interface.	09441344 (ISSN)		No	air-water interface	Surfactants: methanol, ethanol, 1-propanol and 1-butanol		Oxygen mass transfer	Molecular structure and concentration of the surfactant used	Yes	Yes	It's not clear	Yes	Yes	Yes	It's not clear	Yes	Yes	No
214	1997	Increased CO2 absorption rate in amine solutions due to the Marangoni effect	10.1016/S0196-8904(96)00248-8	X	No	Liquid and gas phase	Surfactants	It's not clear.	Mass transfer coefficient of CO2 in the liquid phase	Reagent concentrations; cell convection	Yes	Yes	It's not clear	No	Yes	Yes	It's not clear	No	No	This is a literature review study
215	2022	The glycine-glucolipid of Alcanivorax borkumensis is resident in the bacterial cell wall	10.1128/aem.01126-22		No	Lipid-water interface	Glycine-glycolipid	It's not clear.	Diode-array detection (absolute quantification of glycine-glycolipid); growth rate of A. borkumensis cells; oxygen/carbon dioxide transfer rates	Different crop fractions	No	It's not clear	It's not clear	No	It's not clear	It's not clear	It's not clear	No	No	-
216	2010	importance of foams and defoamers in bioprocesses	18121837 (ISSN)	X	No	It's not clear.	Anti-foaming agents	It's not clear.	Foam	Aeration and agitation, turbulence, viscosity, oxygen gradient, concentration and morphology of microorganisms, contact time and surface parameters of the system.	It's not clear	Yes	It's not clear	No	It's not clear	Yes	It's not clear	No	No	This is a literature review study
217	2014	The influence of interfacial areas on gas absorption in the presence of solid particles	10.1002/ceat.201400052		Yes	Gas-liquid interface	Activated carbon and glass	It's not clear.	Volumetric mass transfer coefficient of oxygen to the liquid phase (unclear)	Different interface areas; rotation speed	Yes	Yes	It's not clear	Yes	Yes	Yes	It's not clear	Yes	Yes	Yes, to understand the population: type of water
218	1993	The influence of oxide surface layers on bulk electron probe oxygen microanalysis - application to Ti-Si-O compounds	10.1002/sca.4950150310		No	It's not clear.	Surface oxide layer	It's not clear.	Oxygen concentrations (unclear)	Type of oxide	It's not clear	Yes	It's not clear	It's not clear	It's not clear	Yes	It's not clear	It's not clear	Yes	Yes, to understand the population: if the study involved an aqueous liquid phase
219	1997	The interaction of solute transfer, contaminants and droplet breakage in rotating disk contactors: Part I. The coupling of mass transfer and breakage processes via interfacial tension	10.1002/cjce.5450750608		No	Liquid-liquid interface	Surfactants	It's not clear.	Theoretical prediction of surface tension	Solute mass transfer coefficient	No	Yes	It's not clear	No	No	Yes	It's not clear	No	No	-
220	1997	The role of HO2- in SC-1 cleaning solutions	10.1557/PROC-477-47		No	Silicon oxide interface	Ammonium hydroxide; hydrogen peroxide	It's not clear.	It's not clear	Oxygen concentration	No	No	It's not clear	It's not clear	No	No	It's not clear	No	No	-
221	1999	The similarity between heat and mass transfer across the wind-driven air-water interface	10.1299/kikaib.65.2092		No	air-water interface	Surfactant impurities	It's not clear	Heat and mass transfer (unclear)	Liquid viscosity	Yes	Yes	It's not clear	It's not clear	Yes	Yes	It's not clear	It's not clear	Yes	Yes, to understand the population: type of gas and liquid
222	1972	THERMOCAPILLARY FLOW NEAR A HEMISPHERICAL BUBBLE IN A HEATED WALL	10.1017/S0022112072000448		No	Liquid-gas interface	Surfactant contaminants	Water	Static surface tension; heat transfer coefficient	Temperature	Yes	Yes	Yes	No	Yes	Yes	Yes	No	No	-
223	1990	Thermosolutal induction of non-slip free surfaces in cavity flows combined with Marangoni buoyancy	10.1115/1.2910386		No	It's not clear	Surfactant	It's not clear	Heat transfer rates	Temperature; surfactant concentration	It's not clear	Yes	It's not clear	No	It's not clear	Yes	It's not clear	No	No	-
224	2008	Removal of toluene from nonionic surfactant coacervate phase solutions by vacuum stripping	10.1016/j.seppur.2008.05.020		No	Waste water	Aromatic pollutants (toluene)	It's not clear	Toluene removal; global volumetric mass transfer coefficient of the liquid phase.	Liquid loading rate; column pressure; number of distributor holes	No	No	It's not clear	No	No	No	It's not clear	No	No	-
225	1971	Transfer of surfactants across a liquid-liquid interface	10.1002/aic.690170216		No	Liquid-liquid interface (oil-water)	Liquid barrier	It's not clear	Adsorbent solute mass transfer rate; dynamic surface tension data	Molecular diffusion in both liquid phases; adsorptive accumulation at the interface; energy barriers	No	No	It's not clear	No	No	No	It's not clear	No	No	-
226	2011	Transient and persistent Marangoni-Benard convection in the presence of surfactants	10.1016/j.colsurfa.2011.03.069		No	Liquid film (cold fluid above and hot fluid below)	Surfactant	It's not clear	Transients and stationary behavior of thermocapillary flow; surfactant transport; momentum equations	Temperature; convective effects; surface diffusion	No	Yes	It's not clear	No	No	Yes	It's not clear	No	No	-
227	2019	Transient thermodiffusive capillary convection around a bubble in a surfactant solution: a numerical investigation using the volume of fluid technique	10.1115/HT2019-3696		No	Liquid-gas interface	Surfactants; stratified magnetic field	It's not clear	Variation in surface tension; heat transfer at the interface; mass transfer at the interface (unclear)	Temperature gradient at the interface; concentration gradient at the interface; liquid property; elasticity; bubble size, channel depth	Yes	Yes	It's not clear	It's not clear	Yes	Yes	It's not clear	It's not clear	Yes	Yes, to understand the population: type of water and liquid
228	1984	TRANSPORT MECHANISMS OF A CONDENSED DROP WITH INSOLUBLE SURFACTANTS	979-8-204-00750-5		No	Vapor-liquid interface	Surfactant	Pure steam	Heat and mass transfer rates of condensation on the surface of a drop; gradient force of surface tension caused by surfactant and shear stress; internal fluid movement of a condensed drop contaminated with solid surfactant coating	Specific current lines for isotherms and diffusion (transport mechanisms related to transfer rates); surface and quantitative diffusivity; total surfactants (movement and transport mechanisms related to a drop contaminated by surfactants); surfactant shell size (internal fluid mechanism of a contaminated condensed drop)	No	Yes	No	No	No	Yes	No	No	No	-
229	2011	Passive scalar transport in turbulent shear flow under a clean or surfactant-contaminated free surface	10.1017/S002211201000546X		No	It's not clear	Surfactant	Clean surfaces	Turbulent transport: scalar surface flow	Surfactant concentration; surface tension gradients	It's not clear	Yes	Yes	No	It's not clear	Yes	Yes	No	No	-
230	2015	Transport Processes in Single Droplets in Liquid/Micellar Liquid Systems	10.1002/aic.14699		No	Liquid-liquid interface	Surfactants	It's not clear	Droplet rise rate; mass transfer rate; interfacial tension; atomic force	Surfactant concentration	No	Yes	It's not clear	No	No	Yes	It's not clear	No	No	-
231	1997	Development of biliquid phase bioprocesses: Interfacial mass transfer rates and explosion safety	-	X	No	Two liquid phases	Biosurfactants	It's not clear	Mass transfer rates of alkanes	Volumetric growth rate; Production rates; Biosurfactant concentrations	No	Yes	It's not clear	No	No	Yes	It's not clear	No	No	This is a literature review study
232	1999	Two-phase liquid bioreactors for enhanced degradation of hydrophobic/toxic compounds	10.1023/UM:1008311430525		No	Two liquid phases	Hydrophobic and toxic substances	It's not clear	Interfacial surface area	It's not clear	No	No	It's not clear	No	No	No	It's not clear	It's not clear	No	-
233	2011	Unified study of flow regimes and gas retention in the presence of positive and negative surfactants in a non-uniformly aerated bubble column	10.1016/j.ces.2011.05.036		No	It's not clear	Positive and negative surfactants	Pure water	Global gas retention (unclear) and hydrodynamic flow regimes	Air velocities at the surface; surfactant concentration	It's not clear	Yes	Yes	It's not clear	It's not clear	Yes	Yes	It's not clear	Yes	Yes, to understand the population: type of gas
234	2004	Absorption of aromatic hydrocarbon vapors (benzene and phenanthrene) at the air-water interface of micrometer-sized water droplets	10.1080/10473289.2004.10471013		No	air-water interface	It's not clear	It's not clear	Global mass transfer coefficient and mass accommodation coefficient for benzene and phenanthrene	Temperature	Yes	It's not clear	It's not clear	No	Yes	It's not clear	It's not clear	No	No	-
235	2021	Validation studies to assist in the development of scale- and system-independent CFD models for industrial bubble columns	10.1016/j.cherd.2021.04.023		No	It's not clear	Surfactants	It's not clear	Oxygen transfer rate (unclear); hydrodynamic parameters	Bubble column sizes; surface velocities	It's not clear	Yes	It's not clear	It's not clear	Yes	Yes	It's not clear	It's not clear	Yes	Yes, to understand the population (type of liquid) and outcome (is it just a study with mathematical modeling or have the response variables been measured?)
236	2008	Reducing the volatilization of monoaromatic compounds in nonionic surfactant solutions	10.1016/j.cej.2007.11.020		No	Gas-liquid interface	Surfactant (Triton X-100, Triton X-305 and Triton X-405)	It's not clear	General mass transfer coefficient of various volatile organic compounds	Surfactant concentrations	Yes	Yes	It's not clear	No	Yes	Yes	It's not clear	No	No	-
237	2011	Water-air transfer of perfluorinated carboxylates and sulfonates in a marine spray simulator	10.1071/EN11007		No	Air-water surface	Perfluorocarboxylates C(6)-C(14) (PFCAs) and perfluorosulfonates C(6), C(8) and C(10) (PFSAs)	It's not clear	Water-to-air transfer of PFCAs and PFSAs	Chemical chain; spraying	Yes	No	It's not clear	No	Yes	No	It's not clear	It's not clear	No	-
238	1994	WHY SWIM UPSIDE DOWN - A COMPARATIVE STUDY OF 2 MOCHOKID FISH	10.2307/1446679		No	air-water interface	It's not clear	It's not clear	Breathing on the aquatic surface	Partial pressure of oxygen	No	No	It's not clear	No	No	No	It's not clear	No	No	-
239	1998	Zero-emission foundry.	-		No	It's not clear	It's not clear	It's not clear	Gas-liquid phase mass transfer coefficients	SO2 concentration, temperature, particle size and gas flow	It's not clear	It's not clear	It's not clear	No	It's not clear	It's not clear	It's not clear	No	No	-

## Sheet: final_list_platforms
SCREENING OF TITLES AND ABSTRACTS - DEFINITIVE LIST (DIGITAL INDEXING PLATFORMS)
ID	Year	Title	DOI/ISBN/ISSN	Type of publication	Review study?	Is it a reference article from the project team's archive?	Key elements of the PECO acronym					Reviewer 1				Reviewer 2				Selected at the title and abstract analysis stage?	Is it necessary to read the full text to decide whether to include the study?
							Population	Exhibition	Comparator	Results
										Dependent variables	Independent variables	Population	Exhibition	Comparator	Results	Population	Exhibition	Comparator	Results	-	-
1	2017	A continuum-approach modeling of surface composition and ternary component distribution inside low fat milk emulsions during single droplet drying	10.1002/aic.15657	JOURNAL	-	-	-	-	-	-	-	-	-	-	-	-	-	-	-	-	-
2	2000	A method for determining air-water interfacial area in variably saturated porous media	-	JOURNAL	-	-	-	-	-	-	-	-	-	-	-	-	-	-	-	-	-
3	2014	A reciprocal theorem for Marangoni propulsion	10.1017/jfm.2014.8	JOURNAL	-	-	-	-	-	-	-	-	-	-	-	-	-	-	-	-	-
4	2006	Abiotic ammonia mass transfer in a biotrickling filter	10.1061/40830(188)42	CONFERENCE	-	-	-	-	-	-	-	-	-	-	-	-	-	-	-	-	-
5	2000	Adsorption and desorption kinetics of C12E4 on perturbed interfaces	10.1021/la991338d	JOURNAL	-	-	-	-	-	-	-	-	-	-	-	-	-	-	-	-	-
6	2003	Adsorption and desorption kinetics of CmE8 on impulsively expanded or compressed air-water interfaces	10.1016/S0927-7757(03)00075-X	JOURNAL	-	-	-	-	-	-	-	-	-	-	-	-	-	-	-	-	-
7	2005	Adsorption dynamics at air-liquid interfaces	-	BOOK	-	-	-	-	-	-	-	-	-	-	-	-	-	-	-	-	-
8	2004	Adsorption of ionic surfactants at an expanding air-water interface	10.1021/la035739b	JOURNAL	-	-	-	-	-	-	-	-	-	-	-	-	-	-	-	-	-
9	2003	Adsorption process at the gas-liquid interface of a spherical rising gas bubble (1st Report, numerical analysis on surface concentration of surfactants at the steady state)	10.1299/kikaib.69.324	JOURNAL	-	-	-	-	-	-	-	-	-	-	-	-	-	-	-	-	-
10	2002	Adsorption relaxation for nonionic surfactants under mixed barrier-diffusion and micellization-diffusion control	10.1006/jcis.2002.8358	JOURNAL	-	-	-	-	-	-	-	-	-	-	-	-	-	-	-	-	-
11	2007	Adsorptive fractionation of humic acid at air-water interfaces	10.1021/es070238o	JOURNAL	-	-	-	-	-	-	-	-	-	-	-	-	-	-	-	-	-
12	2023	Air biofilters for a mixture of organic gaseous pollutants: an approach for industrial applications	10.1080/07388551.2022.2100735	JOURNAL	Yes	-	-	-	-	-	-	-	-	-	-	-	-	-	-	No	-
13	2023	An artificial neural network towards simulating the treatment of wastes in multiphase reactors by ozonation	10.1016/j.cej.2023.144433	JOURNAL	-	No	Polluted sludge	Organic waste	It's not clear	Total organic carbon removal	Initial concentration of total organic carbon; concentration of ozone gas; pre-treatment with seawater solution and surfactant (sodium dodecyl sulfate); Reynolds number; concentration of SDS.	No	Yes	It's not clear	No	No	Yes	It's not clear	No	No	-
14	2008	An examination on the validity of the assumptions commonly made in dynamic surface tension measurement using a pendant bubble	10.1016/j.colsurfa.2007.10.035	JOURNAL	-	-	-	-	-	-	-	-	-	-	-	No	It's not clear	It's not clear	No	-	-
15	2018	Analysis of natural gas hydrate formation in sodium dodecyl sulfate and quartz sand complex system under saline environment	10.1080/10916466.2018.1460613	JOURNAL	-	-	-	-	-	-	-	-	-	-	-	-	-	It's not clear	-	-	-
16	2014	Anomalous phenomena in several types of liquid flows through small orifices in a range of low Reynolds numbers	10.1016/j.expthermflusci.2013.09.010	JOURNAL	-	-	-	-	-	-	-	-	-	-	-	-	-	It's not clear	-	-	-
17	2005	Application of a stereoscopic vision system for the accurate measure of air bubbles density trapped in oil drops in a model fermentation system	-	CONFERENCE	-	-	-	-	-	-	-	-	-	-	-	-	-	-	-	-	-
18	2010	Application of ultrasound-assisted surfactant-enhanced emulsification microextraction for the determination of some organophosphorus pesticides in water samples	10.1016/j.aca.2010.09.009	JOURNAL	-	-	-	-	-	-	-	-	-	-	-	-	-	-	-	-	-
19	2015	Aqueous foams stabilized by chitin nanocrystals	10.1039/c5sm00720h	JOURNAL	-	-	-	-	-	-	-	-	-	-	-	-	-	-	-	-	-
20	2008	Binary coalescence of air bubbles in viscous liquids in presence of non-ionic surfactant	10.1002/cjce.20086	JOURNAL	-	-	-	-	-	-	-	-	-	-	-	-	-	-	-	-	-
21	2009	Brushes and Particles	-	BOOK	-	-	-	-	-	-	-	-	-	-	-	-	-	-	-	-	-
22	2014	Bubble characteristics measured using a monofiber optical probe in a bubble column and freeboard region under high gas holdup conditions	10.1016/j.ces.2014.02.024	JOURNAL	-	-	-	-	-	-	-	-	-	-	-	-	-	-	-	-	-
23	2012	Bubble column gas-liquid interfacial area in a polymer plus surfactant plus water system	10.1016/j.ces.2012.03.054	JOURNAL	-	-	-	-	-	-	-	-	-	-	-	-	-	-	-	-	-
24	2009	Bubble formation and breakup mechanism in a microfluidic flow-focusing device	10.1016/j.ces.2009.02.022	JOURNAL	-	-	-	-	-	-	-	-	-	-	-	-	-	-	-	-	-
25	2006	Bubble interactions with free interfaces	10.1115/fedsm2006-98527	CONF	-	-	-	-	-	-	-	-	-	-	-	-	-	-	-	-	-
26	1994	Catalytic oxidation of n-propanol in a multiphase upflow reactor: surface tension effects	10.1016/0009-2509(94)00311-4	JOURNAL	-	-	-	-	-	-	-	-	-	-	-	-	-	-	-	-	-
27	1998	Characteristic times of oxygen mass transfer at the liquid metal vapour interface	10.1023/A:1004303325978	JOURNAL	-	-	-	-	-	-	-	-	-	-	-	-	-	-	-	-	-
28	2009	Characteristics of removal of hydrophobic organic carbons from sand/mulch using nonionic surfactants	10.2462/09670513.875	JOURNAL	-	-	-	-	-	-	-	-	-	-	-	-	-	-	-	-	-
29	2011	Characterization of foam flow in horizontal pipes by using two-flow-regime concept	10.1016/j.ces.2010.12.012	JOURNAL	-	-	-	-	-	-	-	-	-	-	-	-	-	-	-	-	-
30	2004	Chemical oscillation with periodic adsorption and desorption of surfactant ions at a water/nitrobenzene interface	10.2116/analsci.20.1509	JOURNAL	-	-	-	-	-	-	-	-	-	-	-	-	-	-	-	-	-
31	2024	Cleaning Oily Sludge Using Colloidal Gas Aphrons: Optimizing Process Conditions and Analyzing Mechanisms	10.1021/acs.langmuir.4c00967	JOURNAL	-	No	Liquid film of colloidal gas afrons	Oily sludge oil	It's not clear	Oil removal rate from oily sludge (pollutant)	Surfactant concentration; temperature; interfacial tension;	No	Yes	It's not clear	No	No	It's not clear	It's not clear	No	No	-
32	2021	Collective bursting of free-surface bubbles, and the role of surface contamination	10.1017/jfm.2021.272	JOURNAL	-	No	Air-water interface	Surfactant	It's not clear	Mass distribution of bubbles; size distribution of bubbles; lifetime of bubbles	Surfactant concentration;	Yes	Yes	It's not clear	No	yes	yes	It's not clear	No	No	-
33	2025	Colloid, interface, and foam properties of water-soluble polyglycerol esters solutions	10.1016/j.jcis.2024.07.219	JOURNAL	-	No	It's not clear	Polyglycerol	It's not clear	Electrolytic conductivity, static and dynamic surface tension, aggregate and micelle sizes and distributions, stability and ganulometric distribution of foams	Concentrations of double-tailed molecules and fatty acids in polyglycerol esters.	It's not clear	Yes	It's not clear	No	No	Yes	It's not clear	No	No	-
34	2000	Colloidal gas aphrons (CGA): Dispersion and structural features	10.1002/aic.690460105	JOURNAL	-	-	-	-	-	-	-	-	-	-	-	-	-	-	-	-	-
35	2005	Comparison of different reactor types used in the manufacture of ethoxylated, propoxylated products	10.1021/ie0502234	JOURNAL	-	-	-	-	-	-	-	-	-	-	-	-	-	-	-	-	-
36	2010	Computational fluid dynamics applied to the simulation of the hydrodynamics and mass transfer in bubble plumes in the presence of surface active agents	-	CONFERENCE	-	-	-	-	-	-	-	-	-	-	-	-	-	-	-	-	-
37	2020	Degradation of 2-Ethyl-1-Hexanol in a Biotrickling Filter in the Presence of Fungi and Bacillus subtilis	9798460492152	BOOK	-	No	It's not clear	2-Ethyl-1-Hexanol (volatile organic compound)	It's not clear	Degradation of 2-Ethyl-1-Hexanol: increasing loading rates on bioghetto performance, reaction rate kinetics, COD consumption, nitrogen utilization and carbon mass balance	Concentrations of 2-Ethyl-1-Hexanol	It's not clear	Yes	It's not clear	No	It's not clear	Yes	It's not clear	No	No	-
38	2020	Development and Validation of a New Model for In Situ Foam Generation Using Foamer Droplets Injection	10.1007/s11242-018-1156-5	JOURNAL	-	No	Gaseous and liquid phases	Surfactant solution	It's not clear	Foam formation and transportation	Foam mass transfer; Surfactant retention; Cumulative oil production	No	Yes	It's not clear	No	No	No	It's not clear	No	No	-
39	1991	Diffusion-Limited Interpretation of the Induction Period in the Relaxation in Surface Tension Due to the Adsorption of Straight Chain, Small Polar Group Surfactants: Theory and Experiment	10.1021/la00054a006	JOURNAL	-	-	-	-	-	-	-	-	-	-	-	-	-	-	-	-	-
40	2006	Dilational rheology of an air-water interface functionalized by biomolecules: The role of surface diffusion	10.1007/s00397-006-0083-5	JOURNAL	-	-	-	-	-	-	-	-	-	-	-	-	-	-	-	-	-
41	2017	Discussion about the differences in mass transfer, bubble motion and surrounding liquid motion between a contaminated system and a clean system based on consideration of three-dimensional wake structure obtained from LIF visualization	10.1016/j.ces.2017.03.030	JOURNAL	-	-	-	-	-	-	-	-	-	-	-	-	-	-	-	-	-
42	2022	Downhole Mineral Scale Dissolution Booster	10.4043/32069-MS	CONFERENCE	-	No	Fouling-liquid interface	Biosurfactant	It's not clear	Dissolution rate of mineral incrustations	Biosurfactant concentration	No	No	It's not clear	No	No	No	It's not clear	No	No	-
43	2007	Dynamic performance of ozonation treatment for nonionic surfactants (polyoxyethylene alkyl ether) in a bubble column reactor	10.1080/01919510601113414	JOURNAL	-	-	-	-	-	-	-	-	-	-	-	-	-	-	-	-	-
44	1991	Dynamic properties of adsorption layers of amphiphilic substances at fluid interfaces	10.1016/0001-8686(91)80029-J	JOURNAL	-	-	-	-	-	-	-	-	-	-	-	-	-	-	-	-	-
45	1983	DYNAMIC SURFACE ELASTICITY OF SURFACTANT SOLUTIONS AND THE STABILITY OF CAPILLARY WAVES.	-	JOURNAL	-	-	-	-	-	-	-	-	-	-	-	-	-	-	-	-	-
46	2007	Dynamics of adsorption of an oppositely charged polymer-surfactant mixture at the air-water interface: Poly(dimethyldiallylamnionium chloride) and sodium dodecyl sulfate	10.1021/la0632171	JOURNAL	-	-	-	-	-	-	-	-	-	-	-	-	-	-	-	-	-
47	1994	Dynamics of free-surface flows with surfactants	10.1115/1.3124399	JOURNAL	-	-	-	-	-	-	-	-	-	-	-	-	-	-	-	-	-
48	2017	Dynamics of rigid microparticles at the interface of co-flowing immiscible liquids in a microchannel	10.1016/j.jcis.2017.01.034	JOURNAL	-	-	-	-	-	-	-	-	-	-	-	-	-	-	-	-	-
49	2003	Dynamics of surfactant sorption at the air/water interface: continuous-flow tensiometry	10.1016/S0021-9797(02)00241-2	JOURNAL	-	-	-	-	-	-	-	-	-	-	-	-	-	-	-	-	-
50	2017	Effect of a surface tension imbalance on a partly submerged cylinder	10.1017/jfm.2017.537	JOURNAL	-	-	-	-	-	-	-	-	-	-	-	-	-	-	-	-	-
51	2023	Effect of Chemical Agents on the Diffusion Behavior of Oxygen in Groundwater Under Combined Remediation Technique of Air Sparging and Soil Flushing	10.1007/s11270-023-06707-9	JOURNAL	-	No	Gas-liquid interface	Surfactants: sodium dodecyl benzene sulfonate (SDBS), rhamnolipid (RHA), triton X-100 (TX-100), saponin (SAP); chelating agents: ethylenediaminetetraacetic acid (EDTA) or citric acid (CA));	Deionized water	Liquid-side mass transfer coefficient (KL); oxygen diffusion coefficient (D)	Dynamic viscosity; solution density; surfactant concentration	Yes	Yes	Yes	Yes	Yes	Yes	Yes	Yes	Yes	No
52	2011	Effect of gas type on foam film permeability and its implications for foam flow in porous media	10.1016/j.cis.2011.03.005	JOURNAL	-	-	-	-	-	-	-	-	-	-	-	-	-	-	-	-	-
53	1989	Effect of gas-liquid interfaces on the growth of suspended mammalian cells: mechanisms of cell damage by bubbles	10.1016/0141-0229(89)90097-5	JOURNAL	-	-	-	-	-	-	-	-	-	-	-	-	-	-	-	-	-
54	1994	Effect of salinity and rock type on sorption behavior of surfactants as applied in cleaning of petroleum contaminants	10.1016/0920-4105(94)90023-X	JOURNAL	-	-	-	-	-	-	-	-	-	-	-	-	-	-	-	-	-
55	2012	Effect of surface modification on single-walled carbon nanotube retention and transport in saturated and unsaturated porous media	10.1016/j.jhazmat.2012.09.003	JOURNAL	-	-	-	-	-	-	-	-	-	-	-	-	-	-	-	-	-
56	1991	Effect of surfactant concentration on gas holdup in a bubble column with an organic liquid	10.1080/00986449108911528	JOURNAL	-	-	-	-	-	-	-	-	-	-	-	-	-	-	-	-	-
57	2024	Effect of surfactant frequently used in soil flushing on oxygen mass transfer in micro-nano-bubble aeration system	10.1016/j.cjche.2023.11.009	JOURNAL	-	No	Gas-liquid interface	Chemical surfactants and biosurfactants	It's not clear	Liquid-side mass transfer coefficient (KL); volumetric mass transfer coefficient (KLa); average Sauter bubble diameter	Surfactant concentration; type of surfactant; size of micro-nano-bubbles	Yes	Yes	It's not clear	Yes	Yes	Yes	It's not clear	Yes	Yes	No
58	2017	Effect of Surfactants on Gas Holdup in Shear-Thinning Fluids	10.1155/2017/9062649	JOURNAL	-	-	-	-	-	-	-	-	-	-	-	-	-	-	-	-	-
59	1988	Effect of surfactants on the gas hold-up in circulating bubble columns	-	JOURNAL	-	-	-	-	-	-	-	-	-	-	-	-	-	-	-	-	-
60	2005	Effect of surfactants on the rate of growth of an air bubble by rectified diffusion	10.1021/jp051758d	JOURNAL	-	-	-	-	-	-	-	-	-	-	-	-	-	-	-	-	-
61	1997	Effect of surfactants on the rate of solid-liquid mass transfer in packed bubble columns	10.1002/ceat.270200205	JOURNAL	-	-	-	-	-	-	-	-	-	-	-	-	-	-	-	-	-
62	2002	Effect of Trapped Foam on Gas Tracer Diffusion in a Visual Microflow Model	10.2118/75208-ms	CONFERENCE	-	-	-	-	-	-	-	-	-	-	-	-	-	-	-	-	-
63	2020	Effect of wax on hydrate formation in water-in-oil emulsions	10.1080/01932691.2019.1637751	JOURNAL	-	No	Water/oil interface	Natural surfactant (Span 80)	Absence of Span 80	Formation of gaseous hydrates	Temperature; amount of wax	No	No	It's not clear	No	No	No	No	No	No	-
64	2005	Effects of a surfactant on the motion of a confined gas-liquid interface. The influence of the Peclet number	-	JOURNAL	-	-	-	-	-	-	-	-	-	-	-	-	-	-	-	-	-
65	2008	Effects of different addition methods on additive absorption enhancement	-	JOURNAL	-	-	-	-	-	-	-	-	-	-	-	-	-	-	-	-	-
66	2003	Effects of solute mass transfer on the stability of capillary jets	10.1017/S0022112002002495	JOURNAL	-	-	-	-	-	-	-	-	-	-	-	-	-	-	-	-	-
67	2019	Effects of surfactant on the degradation of 2,2′,4,4′-tetrabromodiphenyl ether (BDE-47) by nanoscale Ag/Fe particles: Kinetics, mechanisms and intermediates	10.1016/j.envpol.2018.11.064	JOURNAL	-	No	Solid and liquid phases	TX-100 non-ionic surfactant	It's not clear	Degradation of 2,2′,4,4′-tetrabromodiphenyl ether (BDE-47); reaction rate; mechanism for promoting degradation	TX-100 concentration	No	Yes	It's not clear	No	No	Yes	It's not clear	No	No	-
68	1996	Effects of surfactants on droplet behavior at intermediate Reynolds numbers - I. The numerical model and steady-state results	-	JOURNAL	-	-	-	-	-	-	-	-	-	-	-	-	-	-	-	-	-
69	1996	Effects of surfactants on droplet behavior at intermediate Reynolds numbers - II. Transient deformation and evaporation	-	JOURNAL	-	-	-	-	-	-	-	-	-	-	-	-	-	-	-	-	-
70	2022	Effects of β-Cyclodextrins and Their Aggregates on the Formation of Methane Hydrate	10.1021/acs.energyfuels.1c03843	JOURNAL	-	No	Gas-liquid interface	β-cyclodextrins (β-CD)	0% by weight of β-cyclodextrins (β-CD)	Methane hydrate growth rate (concentration variation); diffusion coefficient and the distribution of the methane concentration gradient in the liquid phase	Weight percentage of β-cyclodextrins (β-CD)	Yes	Yes	Yes	No	Yes	Yes	Yes	No	No	-
71	2004	Efficient control system for low-concentration inorganic gases from a precess vent stream: Application of surfactants in spray and packed columns\	10.1021/es035241w	JOURNAL	-	-	-	-	-	-	-	-	-	-	-	-	-	-	-	-	-
72	1969	EMULSIFYING ACTION OF OXYETHYLATED ALIPHATIC ALCOHOLS	-	JOURNAL	-	-	-	-	-	-	-	-	-	-	-	-	-	-	-	-	-
73	2001	Enhanced biodegradation of polycyclic aromatic hydrocarbons using nonionic surfactants in soil slurry	10.1016/S0883-2927(01)00043-9	JOURNAL	-	-	-	-	-	-	-	-	-	-	-	-	-	-	-	-	-
74	2007	Enhancing the destruction of hydrophobic VOCs in trickle bed air biofilters	-	CONFERENCE	-	-	-	-	-	-	-	-	-	-	-	-	-	-	-	-	-
75	2010	Enzyme catalysis in an aqueous/organic segment flow microreactor: Ways to stabilize enzyme activity	10.1021/la9048727	JOURNAL	-	-	-	-	-	-	-	-	-	-	-	-	-	-	-	-	-
76	2000	Estimation of air-water interfacial area in unsaturated porous medium: A new experimental approach	-	CONFERENCE	-	-	-	-	-	-	-	-	-	-	-	-	-	-	-	-	-
77	1995	Estimation of bubble size in flotation columns	10.1016/0892-6875(94)00104-K	JOURNAL	-	-	-	-	-	-	-	-	-	-	-	-	-	-	-	-	-
78	2009	Experimental considerations of solutocapillary flow initiation on bubble/drop interface in the presence of a soluble surfactant	10.1007/s12217-008-9048-x	JOURNAL	-	-	-	-	-	-	-	-	-	-	-	-	-	-	-	-	-
79	2001	Experimental determination of air-water interfacial area in unsaturated sand medium	-	CONFERENCE	-	-	-	-	-	-	-	-	-	-	-	-	-	-	-	-	-
80	2016	Experimental investigation of marangoni convection and surface tension of aqueous lithium bromide solutions with additives at low pressure	10.18462/iir.gl.2016.1139	CONFERENCE	-	-	-	-	-	-	-	-	-	-	-	-	-	-	-	-	-
81	2007	Experimental investigation of mass transfer in fluid systems in migrogravity conditions	-	CONFERENCE	-	-	-	-	-	-	-	-	-	-	-	-	-	-	-	-	-
82	2020	Experimental Procedure for the Determination of the Critical Coalescence Concentration (CCC) of Simple Frothers	10.3390/min10070617	JOURNAL	-	No	air/water interface	Polypropylene glycols (PPG 200, 400 and 600), tripropylene glycol (BTPG), triethylene glycol (BTEG), dipropylene glycol (BDPG) and, as a reference, methyl isobutyl carbinol (MIBC).	It's not clear	Critical coalescence concentrations (CCC); bubble inhibition; surface tension	Type and concentration of foaming solutions	Yes	Yes	No	No	yes	yes	It's not clear	No	No	-
83	2021	Experimental studies on evaporation kinetics of gold nanofluid droplets: Influence of nanoparticle sizes and coating on thermal performance	10.1016/j.applthermaleng.2020.116180	JOURNAL	-	No	Solid/liquid; liquid/vapor and air/liquid interfaces	Surfactant (citrate capping)	It's not clear	Heat and mass transfer in the evaporation process; evaporation rate (as a function of the evolution over time of the droplet shape (contact angle, base diameter and volume); droplet surface temperature	Gold nanoparticle size; surface coating (with and without citrate capping in phosphate-buffered saline solvent); types of surfactants; humidity; air temperature	Yes	Yes	It's not clear	No	Yes	Yes	It's not clear	No	No	-
84	2010	Experimental study of surfactant transfer in fluid systems in microgravity conditions	10.1016/j.actaastro.2009.06.003	JOURNAL	-	-	-	-	-	-	-	-	-	-	-	-	-	-	-	-	-
85	2008	Experimental study of surfactant transfer in fluid systems in migrogravity conditions	-	CONFERENCE	-	-	-	-	-	-	-	-	-	-	-	-	-	-	-	-	-
86	2023	Experimental study on effect of surfactant and solution property on bubble rising motion	10.1016/j.molliq.2023.121390	JOURNAL	-	No	Bubble interface	Non-ionic surfactants (1-OA); ionic surfactant (SDS)	It's not clear	Bubble shape, ascent path and speed	Surfactant concentration, ionization and solvent polarity	Yes	Yes	It's not clear	No	It's not clear	It's not clear	It's not clear	It's not clear	No	-
87	2003	Experimental study on near-wall bubble clustering behaviors in bubbly channel flow	-	CONFERENCE	-	-	-	-	-	-	-	-	-	-	-	-	-	-	-	-	-
88	2016	Factors affecting the coalescence stability of microbubbles	10.1016/j.colsurfa.2016.08.012	JOURNAL	-	-	-	-	-	-	-	-	-	-	-	-	-	-	-	-	-
89	2008	Flow development at the surfaces of bubbles and droplets in gradient solutions of a surfase-active liquid	10.1134/S1061933X08040030	JOURNAL	-	-	-	-	-	-	-	-	-	-	-	-	-	-	-	-	-
90	2005	Foam characterization using image processing techniques	10.2118/93860-ms	CONFERENCE	-	-	-	-	-	-	-	-	-	-	-	-	-	-	-	-	-
91	2022	Foam flows in turbulent liquid exfoliation of layered materials and implications for graphene production and inline characterization	10.1016/j.cherd.2021.10.041	JOURNAL	-	No	Liquid-gas interface	Surfactants	It's not clear	Movement of graphite particles (exfoliation and characterization of graphene)	Reynolds number; surfactant concentration	Yes	Yes	It's not clear	No	It's not clear	Yes	It's not clear	It's not clear	No	-
92	2024	From Antagonism to Enhancement: Triton X-100 Surfactant Affects Phenanthrene Interfacial Biodegradation by Mycobacteria through a Shift in Uptake Mechanisms	10.1021/acs.langmuir.4c00655	JOURNAL	-	No	Oil-water interface	Triton X-100 (TX100)	Surfactant-free systems	Degradation of phenanthrene inside polycyclic aromatic hydrocarbons: cell hydrophobicity, interfacial tension, phase behavior and emulsion stability	TX100 concentrations	No	Yes	Yes	No	No	Yes	Yes	No	No	-
93	1961	G2. The distribution of residence times in a falling water film	10.1016/0009-2509(61)85077-X	JOURNAL	-	-	-	-	-	-	-	-	-	-	-	-	-	-	-	-	-
94	2003	Gas absorption with zero-order chemical reaction in a foam-bed reactor	10.1016/S0009-2509(03)00220-3	JOURNAL	-	-	-	-	-	-	-	-	-	-	-	-	-	-	-	-	-
95	2022	Gas generation due to photocatalysis as a method to reduce the resistance force in the process of motors motion at the air-liquid interface	10.1016/j.jcis.2022.07.073	JOURNAL	-	No	Air-liquid interface	Hydrogen peroxide (aqueous solution) and TiO2 nanoparticles and ferromagnetic cobalt microparticles on the liquid surface; surfactant	Absence of surfactant	Resistance force on the surface	Intensity of gas generation; viscosity of the liquid	Yes	Yes	It's not clear	No	Yes	Yes	No	No	No	-
96	2018	Gas-liquid flow of sub-millimeter bubbles at low void fractions: Experimental study of bubble size distribution and void fraction	10.1016/j.ijheatfluidflow.2018.04.011	JOURNAL	-	-	-	-	-	-	-	-	-	-	-	-	-	-	-	-	-
97	2021	Graphene Oxide and Cetrimonium Bromide Hybrid Systems	979-8-209-93355-7	BOOK	-	No	It's not clear	Graphene oxide and cetrimonium bromide; anionic surfactant SDS	It's not clear	Interactions between graphene oxide and cetrimonium bromide and crystal formation	Graphene oxide concentrations; temperatures or confinement conditions	It's not clear	Yes	It's not clear	No	It's not clear	Yes	It's not clear	No	No	-
98	1985	Hydrocarbon Extraction into Surfactant Phase with Nonionic Surfactants. II. Models	10.1080/01496398508068242	JOURNAL	-	-	-	-	-	-	-	-	-	-	-	-	-	-	-	-	-
99	1984	HYDROCARBON EXTRACTION INTO SURFACTANT PHASE WITH NONIONIC SURFACTANTS. II. MODEL.	-	CONFERENCE	-	-	-	-	-	-	-	-	-	-	-	-	-	-	-	-	-
100	2021	Hydrodynamics and Interfacial Surfactant Transport in Vascular Gas Embolism	10.1115/1.4050923	JOURNAL	-	No	Gas-liquid interface	Surfactants	It's not clear	Vascular gas embolism	It's not clear	Yes	Yes	It's not clear	No	Yes	Yes	It's not clear	No	No	-
101	2006	Identification of flow regimes and transition points in a bubble column through analysis of differential pressure signal - Influence of the coalescence behavior of the liquid phase	10.1016/j.cep.2005.09.002	JOURNAL	-	-	-	-	-	-	-	-	-	-	-	-	-	-	-	-	-
102	1986	Importance of surface viscosities, diffusion, and surface adsorption to longitudinal and transverse waves	10.1016/0021-9797(86)90017-2	JOURNAL	-	-	-	-	-	-	-	-	-	-	-	-	-	-	-	-	-
103	2024	Improved biological methanation using tubular foam-bed reactor	10.1186/s13068-024-02509-1	JOURNAL	-	No	Gas-liquid surface	Non-ionic polymeric surfactant (Pluronic® F-68)	It's not clear	Biomethane production rate	H2 transfer to the liquid phase; surface area; bubble retention time; metabolic activity of methanogenic archaea	Yes	Yes	It's not clear	No	Yes	Yes	It's not clear	No	No	-
104	1969	In vitro assessment of dissolution kinetics: Description and evaluation of a column-type method	10.1002/jps.2600581025	JOURNAL	-	-	-	-	-	-	-	-	-	-	-	-	-	-	-	-	-
105	1998	Influence of air-water interfacial adsorption and gas-phase partitioning on the transport of organic chemicals in unsaturated porous media	10.1021/es970868y	JOURNAL	-	-	-	-	-	-	-	-	-	-	-	-	-	-	-	-	-
106	2020	Influence of Emulsifier on Surface Mass Transfer Based on Molecular Dynamics Simulations	10.3389/fmats.2020.00001	JOURNAL	-	No	Solid-surfactant interface	Sodium dodecyl benzene sulfonate (SDBS)	It's not clear	Surfactant mass transfer	Molecular dynamics: degree of branching and steric hindrance of the emulsifying molecule	No	Yes	It's not clear	No	No	Yes	It's not clear	No	No	-
107	2016	Influence of Nonionic Surfactants on Fungal and Bacterial Degradation of Hexane	10.1002/clen.201500347	JOURNAL	-	-	-	-	-	-	-	-	-	-	-	-	-	-	-	-	-
108	1991	INFLUENCE OF OPERATING AND PHYSICAL VARIABLES ON INTERFACIAL AREA DETERMINATION	10.1002/aic.690370809	JOURNAL	-	-	-	-	-	-	-	-	-	-	-	-	-	-	-	-	-
109	1974	INFLUENCE OF SURFACE-ACTIVE AGENTS ON MASS-TRANSFER FROM GAS-BUBBLES IN A LIQUID .2.	10.1016/0009-2509(74)80086-2	JOURNAL	-	-	-	-	-	-	-	-	-	-	-	-	-	-	-	-	-
110	2020	Influence of surfactant on the penetration time of hydrophilic microparticles impacting into the gas-liquid interface at low impact velocities	10.1016/j.cherd.2070.06.007	JOURNAL	-	No	It's not clear	Anionic and non-ionic surfactants	It's not clear	Penetration time of hydrophilic microparticles	Surfactant concentrations; impact velocity	It's not clear	Yes	It's not clear	No	It's not clear	Yes	It's not clear	No	No	-
111	2009	Inhibition effect of surfactants on CO 2 enclathration with cyclopentane in an unstirred batch reactor	10.1021/ie8019328	JOURNAL	-	-	-	-	-	-	-	-	-	-	-	-	-	-	-	-	-
112	2000	Instabilities in a liquid-fluidized bed of gas bubbles	10.1103/PhysRevLett.84.3001	JOURNAL	-	-	-	-	-	-	-	-	-	-	-	-	-	-	-	-	-
113	2018	Integration of Gas Enhanced Oil Recovery in Multiphase Fermentations for the Microbial Production of Fuels and Chemicals	10.1002/biot.201700478	JOURNAL	-	-	-	-	-	-	-	-	-	-	-	-	-	-	-	-	-
114	2010	Intensification of methane and hydrogen storage in clathrate hydrate and future prospects	10.1016/S1003-9953(09)60079-7	JOURNAL	-	-	-	-	-	-	-	-	-	-	-	-	-	-	-	-	-
115	1987	Interfacial surfactant concentrations on an oscillating droplet: Solution of a singular boundary-initial value problem	10.1016/0009-2509(87)80118-5	JOURNAL	-	-	-	-	-	-	-	-	-	-	-	-	-	-	-	-	-
116	2016	Interfacial tension measured at high expansion rates and within milliseconds using microfluidics	10.1016/j.jcis.2016.02.041	JOURNAL	-	-	-	-	-	-	-	-	-	-	-	-	-	-	-	-	-
117	2006	Interfacial thermocapillary vortical flow for microfluidic mixing	10.1021/ja0566883	JOURNAL	-	-	-	-	-	-	-	-	-	-	-	-	-	-	-	-	-
118	1991	International Symposium on Thin Solid and Liquid Films	-	CONFERENCE	-	-	-	-	-	-	-	-	-	-	-	-	-	-	-	-	-
119	2009	Ion specific electrolyte effects on thin film drainage in nonaqueous solvents propylene carbonate and formamide	10.1021/la901099g	JOURNAL	-	-	-	-	-	-	-	-	-	-	-	-	-	-	-	-	-
120	2020	Ionic Liquid@Amphiphilic Silica Nanoparticles: Novel Catalysts for Converting Waste Cooking Oil to Biodiesel	10.1021/acssuschemeng.0c06139	JOURNAL	-	No	It's not clear	It's not clear	It's not clear	Mass transfer in heterogeneous catalysis	Biodiesel production: synergy between silica nanoparticles Liquid@Amphiphilic ionic and acidic ionic liquids	It's not clear	It's not clear	It's not clear	No	It's not clear	It's not clear	It's not clear	No	No	-
121	2022	Kinetics and ionic regulation of surfactants desorption at the oil-water interfaces	10.1360/TB-2022-0406	JOURNAL	-	No	Oil-water interface	Surfactants SDS	It's not clear	Adsorption/desorption (kinetics) of surfactants: free energy of desorption; desorption time	Ion species and concentration; interfacial tension; SDS adsorption number; interfacial concentration	No	Yes	It's not clear	No	No	No	It's not clear	No	No	-
122	2021	Kinetics of transfer of volatile amphiphiles (fragrances) from vapors to aqueous drops and vice versa: Interplay of diffusion and barrier mechanisms	10.1016/j.colsurfa.2021.126931	JOURNAL	-	No	It's not clear	Amphiphilic: benzyl acetate, linalool and citronellol	It's not clear	Mass transfer from volatile amphiphilic vapors to aqueous droplets, and from saturated solutions of aqueous droplets to air	Effective constant in the desorption rate of amphiphiles	It's not clear	Yes	It's not clear	No	It's not clear	Yes	It's not clear	No	No	-
123	2007	Langmuir monolayer properties of perfluorinated double long-chain salts with divalent counterions of separate electric charge at the air-water interface	10.1021/la700511r	JOURNAL	-	-	-	-	-	-	-	-	-	-	-	-	-	-	-	-	-
124	2002	Laser doppler velocimetry measurement of turbulent bubbly channel flow	10.1007/s00348-002-0459-y	JOURNAL	-	-	-	-	-	-	-	-	-	-	-	-	-	-	-	-	-
125	2022	Law and Mechanism Study on Salt Resistance of Nonionic Surfactant (Alkyl Glycoside) Foam	10.3390/en15207684	JOURNAL	-	No	Gas-liquid interface	Cations, Ca2+, Mg2+ and Na+	Anionic surfactant foam (SDS)	Stability of non-ionic surfactants: liquid drainage process and foam thickening; behavior of surfactant head and tail groups; viscoelasticity and anti-perturbation capacity of the foam film	Distribution of cations in non-ionic surfactant foam and SDS foam; hydration of headgroups and cation	Yes	Yes	It's not clear	No	yes	It's not clear	It's not clear	No	No	-
126	1991	Lethal events during gas sparging in animal cell culture	10.1002/bit.260370510	JOURNAL	-	-	-	-	-	-	-	-	-	-	-	-	-	-	-	-	-
127	2008	Linear sweep voltammetry of the electrodeposition of copper from a methanesulfonic acid bath containing a perfluorinated cationic surfactant	10.1016/j.surfcoat.2007.11.005	JOURNAL	-	-	-	-	-	-	-	-	-	-	-	-	-	-	-	-	-
128	2011	Liquid phase micro-extraction of linear alkylbenzene sulfonate anionic surfactants in aqueous samples	10.3390/membranes1040299	JOURNAL	-	-	-	-	-	-	-	-	-	-	-	-	-	-	-	-	-
129	2006	Marangoni instability and spontaneous non-linear oscillations produced at liquid interfaces by surfactant transfer	10.1016/j.cis.2006.01.001	JOURNAL	-	Yes	-	-	-	-	-	-	-	-	-	-	-	-	-	-	-
130	2014	Mass transfer between crude oil and water. part 2: Effect of sodium dodecyl benzenesulfonate for enhanced oil recovery	10.1021/ef5017522	JOURNAL	-	-	-	-	-	-	-	-	-	-	-	-	-	-	-	-	-
131	1991	Mathematical modelling of enhanced oil recovery by alkali solutions in the presence of cosurfactant and polymer	10.1016/0920-4105(91)90061-Q	JOURNAL	-	-	-	-	-	-	-	-	-	-	-	-	-	-	-	-	-
132	2001	Measurement and computation of hydrodynamic coupling at an air/water interface with an insoluble monolayer	10.1017/S0022112001005262	JOURNAL	-	-	-	-	-	-	-	-	-	-	-	-	-	-	-	-	-
133	2006	Measurement of air-water interfacial area for multiple hysteretic drainage curves in an unsaturated fine sand	10.1021/la053521e	JOURNAL	-	-	-	-	-	-	-	-	-	-	-	-	-	-	-	-	-
134	1998	Measuring partition coefficients of colloids at air-water interfaces	10.1021/es980228a	JOURNAL	-	-	-	-	-	-	-	-	-	-	-	-	-	-	-	-	-
135	2006	Mechanism of enhanced gas absorption in presence of fine solid particles	-	CONFERENCE	-	-	-	-	-	-	-	-	-	-	-	-	-	-	-	-	-
136	1987	Mechanisms of particle transfer from a continuous oil to a dispersed water phase	10.1016/0021-9797(87)90137-8	JOURNAL	-	-	-	-	-	-	-	-	-	-	-	-	-	-	-	-	-
137	2023	Microbubble Intensification of Bioprocessing	10.1595/205651323X16778518231554	JOURNAL	-	No	It's not clear	It's not clear	It's not clear	Diffusion rate	Size of microbubbles and bubble bank;	It's not clear	It's not clear	It's not clear	It's not clear	It's not clear	It's not clear	It's not clear	It's not clear	Yes	Yes, to understand the population, exposure and results
138	2022	Microscopic mechanisms of MgCl2 affecting anionic surfactant adsorption kinetics on the air-water interface	10.1016/j.colsurfa.2022.129925	JOURNAL	-	No	Air-water interface	Sodium dodecyl sulfate (SDS); salt (MgCl2)	Interface without salt (MgCl2)	SDS interfacial tension; SDS adsorption kinetics	Salt concentrations	Yes	Yes	No	No	Yes	Yes	No	No	No	-
139	2004	Modeling of the adsorption kinetics of surfactants at the liquid-fluid interface of a pendant drop	10.1021/la0360097	JOURNAL	-	-	-	-	-	-	-	-	-	-	-	-	-	-	-	-	-
140	1994	MODELING SURFACTANT REMOVAL IN FOAM FRACTIONATION .1. THEORETICAL DEVELOPMENT	10.1016/0144-8609(94)90001-9	JOURNAL	-	-	-	-	-	-	-	-	-	-	-	-	-	-	-	-	-
141	2010	Modeling bubble-particle interaction with dynamic surface tension	10.1016/j.mineng.2010.03.018	JOURNAL	-	-	-	-	-	-	-	-	-	-	-	-	-	-	-	-	-
142	1997	Modeling foam drainage	-	CONFERENCE	-	-	-	-	-	-	-	-	-	-	-	-	-	-	-	-	-
143	2018	Modelling sweep efficiency improvement by in-situ foam generation using a dispersed surfactant in the gas phase	10.3997/2214-4609.201802169	CONF	-	-	-	-	-	-	-	-	-	-	-	-	-	-	-	-	-
144	2009	Molecular Mechanism and Chemical Kinetic Description of Nitrobenzene Liquid Membrane Oscillator Containing Benzyldimethyltetradecylammonium Chloride Surfactant	10.1021/jp9066873	JOURNAL	-	-	-	-	-	-	-	-	-	-	-	-	-	-	-	-	-
145	2008	Molecular modeling at liquid-vapor interface of lithium bromide aqueous solutions with alcohols surfactants	-	JOURNAL	-	-	-	-	-	-	-	-	-	-	-	-	-	-	-	-	-
146	2008	Molecular modeling of surfactant covered oil-water interfaces: Dynamics, microstructure, and barrier for mass transport	10.1063/1.2939123	JOURNAL	-	-	-	-	-	-	-	-	-	-	-	-	-	-	-	-	-
147	2014	Molecular simulation of the dynamic process of water vapour absorption into aqueous libr solution with or without alcohol surfactants	-	CONFERENCE	-	-	-	-	-	-	-	-	-	-	-	-	-	-	-	-	-
148	1995	Monomer droplet stability in emulsion-polymerized latexes	-	JOURNAL	-	-	-	-	-	-	-	-	-	-	-	-	-	-	-	-	-
149	2016	Multi-scale analysis of the effect of surfactants on bubble properties	10.1016/j.mineng.2016.09.026	JOURNAL	-	-	-	-	-	-	-	-	-	-	-	-	-	-	-	-	-
150	1991	Natural convection and interfacial phenomena in the evaporation of superheated water	-	JOURNAL	-	-	-	-	-	-	-	-	-	-	-	-	-	-	-	-	-
151	2016	New insights on the removal of mineral oil from oil-in-water emulsions using cork by-products: Effect of salt and surfactants content	10.1016/j.cej.2015.10.007	JOURNAL	-	-	-	-	-	-	-	-	-	-	-	-	-	-	-	-	-
152	2016	Numerical modeling of drop coalescence in the presence of soluble surfactants	10.1016/j.cam.2015.04.013	JOURNAL	-	-	-	-	-	-	-	-	-	-	-	-	-	-	-	-	-
153	1987	Numerical modeling of interphase instability in a two-dimensional layer of reacting liquid	10.1007/BF01050717	JOURNAL	-	-	-	-	-	-	-	-	-	-	-	-	-	-	-	-	-
154	2019	Numerical modelling of the impact of surfactant partitioning on surfactant-enhanced aquifer remediation	10.1016/j.jconhyd.2019.01.004	JOURNAL	-	No	Aqueous phase and non-aqueous phase	Perchloroethylene (PCE) trapped in a porous medium	It's not clear	Dissolution, mobilization and general removal in non-aqueous phase liquids	Partitioning of surfactant (Triton X100) from the aqueous phase during the remediation process	No	No	It's not clear	No	No	No	It's not clear	No	No	-
155	2010	Numerical studies on effects of bubbles regular array on the liquid-phase turbulence	10.1002/cjce.20351	JOURNAL	-	-	-	-	-	-	-	-	-	-	-	-	-	-	-	-	-
156	2001	Numerical study of the Marangoni instability resulting in surface tension self-oscillations: General regularities of the system evolution	10.1103/PhysRevE.63.031604	JOURNAL	-	-	-	-	-	-	-	-	-	-	-	-	-	-	-	-	-
157	2010	Odorant release from alcoholic beverages	-	BOOK	-	-	-	-	-	-	-	-	-	-	-	-	-	-	-	-	-
158	1987	On the evaluation of gas-liquid interfacial effects on hybridoma viability in bubble column bioreactors.	-	JOURNAL	-	-	-	-	-	-	-	-	-	-	-	-	-	-	-	-	-
159	1994	On the instabilities of vertical falling liquid films in the presence of surface-active solute	10.1017/S0022112094003721	JOURNAL	-	-	-	-	-	-	-	-	-	-	-	-	-	-	-	-	-
160	1996	Onset of resonance-controlled instability in spherical bubble oscillations	-	CONFERENCE	-	-	-	-	-	-	-	-	-	-	-	-	-	-	-	-	-
161	2009	Oriented mesoporous silica films obtained by electro-assisted self-assembly (EASA)	10.1021/cm8029664	JOURNAL	-	-	-	-	-	-	-	-	-	-	-	-	-	-	-	-	-
162	2001	Ostwald ripening and related phenomena	10.1081/DIS-100102675	JOURNAL	-	-	-	-	-	-	-	-	-	-	-	-	-	-	-	-	-
163	2012	Outer membrane protein alkL boosts biocatalytic oxyfunctionalization of hydrophobic substrates in Escherichia coli	10.1128/AEM.00949-12	JOURNAL	-	-	-	-	-	-	-	-	-	-	-	-	-	-	-	-	-
164	2019	Oxygen mass transfer limitations set the performance boundaries of microbial PHA production processes - A model-based problem investigation supporting scale-up studies	10.1016/j.bej.2019.04.024	JOURNAL	-	No	Gas-liquid interface	Excreted biosurfactants	It's not clear	Volumetric mass transfer coefficient, kLa	Operating conditions, geometric parameters and physicochemical properties of the baterian culture; accumulation of biopolymers	Yes	Yes	It's not clear	It's not clear	Yes	Yes	It's not clear	It's not clear	Yes	Yes, to understand the population (type of liquid) and the result
165	2021	Passive enhancement of ammonia-water absorption by the addition of surfactants	10.1016/j.ijheatmasstransfer.2021.121478	JOURNAL	-	No	Vapor-liquid interface	Surfactants	It's not clear	Heat and mass transfer in the absorption of water with ammonia	Interfacial turbulence; surface tension gradients; critical surfactant concentration; critical Marangoni number	No	Yes	It's not clear	No	No	Yes	It's not clear	No	No	-
166	2020	PbO2-surfactant composites: electrosynthesis and catalytic activity	10.1007/s10008-020-04572-8	JOURNAL	-	No	It's not clear	Sodium Lauryl Sulfate	It's not clear	Lead dioxide electrodeposition; electrocatalytic activity	Anodic polarizations; amount of surfactant; concentrations of 4-chlorophenol and benzoquinone	No	Yes	It's not clear	No	No	Yes	It's not clear	No	No	-
167	2021	Performance of packed and fluidized bed columns for the removal of unconventional oil using modified dolomite	10.1016/j.fuel.2020.119191	JOURNAL	-	No	It's not clear	Oil	It's not clear	Removing oil from synthetic oil-in-water emulsions	Surfactant concentration, mixing agitation rate and mixing time; affluent oil concentration, flow rate and particle radii	It's not clear	No	It's not clear	No	No	No	It's not clear	No	No	-
168	2020	Physical displacement and flush of entrapped LNAPL in fractured media groundwater	10006923	JOURNAL	-	No	Light-water non-aqueous phase liquid interface	Light non-aqueous phase liquids (o-xylene and dodecane)	It's not clear	Removal of light non-aqueous phase liquids: geometry and distribution of light non-aqueous phase liquids	Reynolds number; surface tension influenced by surfactant (SDS);	No	No	It's not clear	No	No	No	It's not clear	No	No	-
169	2002	Physiological responses of Pseudomonas aeruginosa PAO1 to oxidative stress in controlled microaerobic and aerobic cultures	10.1099/00221287-148-10-3195	JOURNAL	-	-	-	-	-	-	-	-	-	-	-	-	-	-	-	-	-
170	2007	Population balance modeling for bubble columns operating in the homogeneous regime	10.1002/aic.11099	JOURNAL	-	-	-	-	-	-	-	-	-	-	-	-	-	-	-	-	-
171	2024	Potential for Enhanced Oil Recovery in Permian Wolfcamp and Elsewhere	10.15530/urtec-2024-4044579	CONFERENCE	-	No	Oil-water interface	Surfactant	It's not clear	Wettability for surfactant and solvent (oil-water)	Wettability, molecular diffusion and partitioning of components; temperature; pressure; surfactant concentration	No	Yes	It's not clear	No	No	Yes	It's not clear	No	No	-
172	2020	Prediction of bubble terminal velocity in surfactant aqueous solutions	10.1002/cjce.23610	JOURNAL	-	No	Gas-liquid interface	Surfactants	It's not clear	Terminal bubble rising speeds	Gas retention, residence time and interface transfer efficiency; types of aqueous solutions	Yes	Yes	It's not clear	No	Yes	Yes	It's not clear	No	No	-
173	2023	Prediction of intensity of dispersion in surfactant solutions in vertical sparged bubble column	10.1002/apj.2852	JOURNAL	-	No	Liquid phase	Surfactants	It's not clear	Dispersion of the liquid phase	Dispersion coefficient; gas retention; liquid viscosity; circulation speed; mixing time	No	Yes	It's not clear	No	No	Yes	It's not clear	No	No	-
174	2024	Pressure Changes Across a Membrane Formed by Coacervation of Oppositely Charged Polymer-Surfactant Systems	10.1021/acs.langmuir.4c00049	JOURNAL	-	No	Solution-air interface	Surfactant	It's not clear	Surface tension; surface elasticity; pressure; structure of the membrane encapsulating the drop of polymer solution	Surfactant chain type, lengths and concentrations; capsule pressure over time; membrane growth; polymer concentration	Yes	Yes	It's not clear	No	No	Yes	It's not clear	No	No	-
175	2015	Pressure-driven microfluidic flow-focusing of air through a surfactant-doped dilute polymer liquid	10.1007/s10404-014-1438-3	JOURNAL	-	-	-	-	-	-	-	-	-	-	-	-	-	-	-	-	-
176	2006	Proceedings of ASME Fluids Engineering Division Summer Meeting 2006, FEDSM2006	-	CONFERENCE	-	-	-	-	-	-	-	-	-	-	-	-	-	-	-	-	-
177	1999	Protein denaturation in foam - II. Surface activity and conformational change	10.1006/jcis.1999.6256	JOURNAL	-	-	-	-	-	-	-	-	-	-	-	-	-	-	-	-	-
178	1990	Rate of nitrogen absorption in molten iron-chromium alloys. Part 2. Mathematical model	-	JOURNAL	-	-	-	-	-	-	-	-	-	-	-	-	-	-	-	-	-
179	2003	Rate-limited solubilization of multicomponent nonaqueous-phase liquids by flushing with cosolvents and surfactants: Modeling data from laboratory and field experiments	10.1021/es0256921	JOURNAL	-	-	-	-	-	-	-	-	-	-	-	-	-	-	-	-	-
180	2023	Rational 3D Structure of Monolithic Catalysts for Enhanced Hydrolytic Dehydrogenation of Ammonia Borane	10.1021/acssuschemeng.3c00545	JOURNAL	-	No	It's not clear	It's not clear	It's not clear	Hydrogen generation rate	Specific surface area; mass transfer	It's not clear	No	It's not clear	No	It's not clear	It's not clear	It's not clear	No	No	-
181	1984	REMOVAL OF AN ANIONIC SURFACTANT BY THE METHOD OF NONFOAMING, ABSORPTIVE BUBBLE SEPARATION.	-	JOURNAL	-	-	-	-	-	-	-	-	-	-	-	-	-	-	-	-	-
182	1982	Removal of an Anionic Surfactant Using Nonfoaming Adsorptive Bubble Separation	10.1252/kakoronbunshu.8.677	JOURNAL	-	-	-	-	-	-	-	-	-	-	-	-	-	-	-	-	-
183	1983	Retardation of droplet motion by surfactant. Part 1: Theoretical development and asymptotic solutions	10.1080/00986448308940590	JOURNAL	-	-	-	-	-	-	-	-	-	-	-	-	-	-	-	-	-
184	2018	Reverse micelles enhance the formation of clathrate hydrates of hydrogen	10.1016/j.jcis.2018.01.059	JOURNAL	-	-	-	-	-	-	-	-	-	-	-	-	-	-	-	-	-
185	2001	Role of surfactant structure on surface and foaming properties	10.1016/S0927-7757(01)00602-1	JOURNAL	-	-	-	-	-	-	-	-	-	-	-	-	-	-	-	-	-
186	2004	Scaling and transition structure dependence on the fluid viscosity ratio in the selective withdrawal transition	10.1103/PhysRevE.70.026302	JOURNAL	-	-	-	-	-	-	-	-	-	-	-	-	-	-	-	-	-
187	2010	Scaling the formation of slug bubbles in microfluidic flow-focusing devices	10.1007/s10404-009-0471-0	JOURNAL	-	-	-	-	-	-	-	-	-	-	-	-	-	-	-	-	-
188	2019	Screening of surface active agents to enhance absorption in ammonia-water systems	10.18462/iir.icr.2019.1164	CONFERENCE	-	No	Vapor-liquid interface	Surfactants	No surfactants	Heat and mass transfer: surface tension	Concentrations of surfactants	No	Yes	Yes	No	No	Yes	Yes	No	No	-
189	2011	Self-Assemblies of Polymer-Enzyme Conjugates at Oil-Water Interfaces for Interfacial Biocatalysis	-	BOOK	-	-	-	-	-	-	-	-	-	-	-	-	-	-	-	-	-
190	2012	Separation of gas-borne nanoparticles in bubble columns	10.1016/j.jaerosci.2012.05.012	JOURNAL	-	-	-	-	-	-	-	-	-	-	-	-	-	-	-	-	-
191	2018	Shapes of single bubbles in infinite stagnant liquids contaminated with surfactant	10.1016/j.expthermflusci.2018.03.015	JOURNAL	-	-	-	-	-	-	-	-	-	-	-	-	-	-	-	-	-
192	2020	Simulating PFAS transport influenced by rate-limited multi-process retention	10.1016/j.watres.2019.115179	JOURNAL	-	No	Air-water and oil-water interfaces	Immiscible organic liquids, hydrocarbon surfactant	It's not clear	Transport of per- and polyfluoroalkyl substances: mass transfer rate	It's not clear	Yes	Yes	It's not clear	No	Yes	Yes	It's not clear	No	No	-
193	2020	Simultaneous degradation of n-hexane and production of biosurfactants by Pseudomonas sp. strain NEE2 isolated from oil-contaminated soils	10.1016/j.chemosphere.2019.125237	JOURNAL	-	No	Biofilm phase	Biosurfactant	It's not clear	Biodegradation of n-hexanone in the presence of biosurfactant and biosurfactant production, simultaneously: enhanced mass transfer from the gas phase to the liquid phase; increased biosurfactant production	Initial concentration of n-hexane	No	Yes	It's not clear	No	No	Yes	It's not clear	No	No	-
194	2022	Situation analysis of biodegradation of hydrophobic volatile organic compounds	10.13226/j.issn.1006-6772.VOCs21092202	JOURNAL	-	No	Gas phase to liquid phase (biofilms)	Surfactants	It's not clear	Biodegradation of volatile organic compounds: mass transfer of hydrophobic compounds	Environmental changes: humidity and pH; packing in the bioreactor	No	Yes	It's not clear	No	No	Yes	It's not clear	No	No	-
195	2024	Solubilization mechanism and mass-transfer model of anionic-nonionic gemini surfactants for chlorinated hydrocarbons	10.1016/j.seppur.2023.125534	JOURNAL	-	No	Surfactant/chlorinated hydrocarbons interface	Surfactants	It's not clear	Solubilization rate: solubilization mass transfer coefficient	Amount of ethylene oxide in the synthesized anionic-nonionic twin surfactant molecules; interfacial tension	No	Yes	It's not clear	No	No	Yes	It's not clear	No	No	-
196	2006	Solubilization rates of oils in surfactant solutions and their relationship to mass transport in emulsions	10.1016/j.cis.2006.05.005	JOURNAL	-	-	-	-	-	-	-	-	-	-	-	-	-	-	-	-	-
197	2007	Spreading of surfactant solutions over thin aqueous layers: Influence of solubility and micelles disintegration	10.1016/j.jcis.2007.06.009	JOURNAL	-	-	-	-	-	-	-	-	-	-	-	-	-	-	-	-	-
198	2005	Stability of cellular foam formed from nonionic surfactant aqueous solution	10.1252/kakoronbunshu.31.7	JOURNAL	-	-	-	-	-	-	-	-	-	-	-	-	-	-	-	-	-
199	2008	Studies on gas holdup in a bubble column using porous spargers with additives	10.1002/apj.137	JOURNAL	-	-	-	-	-	-	-	-	-	-	-	-	-	-	-	-	-
200	2000	Study of Cr(VI)/Tertiary amine reaction kinetics using a modified rotating diffusion cell	10.1080/07366290008934714	JOURNAL	-	-	-	-	-	-	-	-	-	-	-	-	-	-	-	-	-
201	2005	Study of mass transfer in oil-water-oil multiple emulsions by differential scanning calorimetry	10.1016/j.jcis.2005.04.062	JOURNAL	-	-	-	-	-	-	-	-	-	-	-	-	-	-	-	-	-
202	2006	Study on competitive transport of heavy metal ions through liquid surfactant membrane	10.1080/01496390500526821	JOURNAL	-	-	-	-	-	-	-	-	-	-	-	-	-	-	-	-	-
203	2024	Surface coverage ratio of contaminated Taylor bubbles in a square microchannel	10.1016/j.cherd.2024.03.001	JOURNAL	-	No	Interface between gas phase and liquid phase	Surfactants Triton X-100 and Sodium Dodecyl Sulfate (SDS)	It's not clear	Surfactant surface coverage rate	Volumetric flows of gas and liquid; mass concentration of surfactant	Yes	Yes	It's not clear	No	Yes	Yes	It's not clear	No	No	-
204	2001	Surface tension of an anionic surfactant: Equilibrium, dynamics, and analysis for Aerosol-OT	10.1021/la001676a	JOURNAL	-	-	-	-	-	-	-	-	-	-	-	-	-	-	-	-	-
205	2002	Surface tension of aqueous lithium bromide with heat/mass transfer enhancement additives: The effect of additive vapor transport	10.1016/S0140-7007(01)00013-5	JOURNAL	-	-	-	-	-	-	-	-	-	-	-	-	-	-	-	-	-
206	1994	Surfactant exchange kinetics at the air/water interface from the dynamic tension of growing liquid drops	10.1006/jcis.1994.1273	JOURNAL	-	-	-	-	-	-	-	-	-	-	-	-	-	-	-	-	-
207	2007	Surfactant-enhanced bioremediation of contaminated soils using Ivey-sol® surfactant technology	-	CONFERENCE	-	-	-	-	-	-	-	-	-	-	-	-	-	-	-	-	-
208	2018	Surfactant-enhanced PEG-4000-NZVI for remediating trichloroethylene-contaminated soil	10.1016/j.chemosphere.2017.12.070	JOURNAL	-	-	-	-	-	-	-	-	-	-	-	-	-	-	-	-	-
209	2000	Surfactant-induced retardation of the thermocapillary flow at a gas/liquid interface	10.1016/S0735-1933(00)00147-0	JOURNAL	-	-	-	-	-	-	-	-	-	-	-	-	-	-	-	-	-
210	2000	Surfactant-influenced gas-liquid interfaces: Nonlinear equation of state and finite surface viscosities	10.1006/jcis.2000.7025	JOURNAL	-	-	-	-	-	-	-	-	-	-	-	-	-	-	-	-	-
211	2021	Surfactant-loaded capsules as Marangoni microswimmers at the air-water interface: Symmetry breaking and spontaneous propulsion by surfactant diffusion and advection	10.1140/epje/s10189-021-00035-8	JOURNAL	-	No	Air-water interface	Surfactants (polyethylene glycol)	It's not clear	Surface tension	Reynolds number; Peclet number (critical surfactant emission rate); Nusselt number; surfactant-induced fluid Marangoni flow and surfactant adsorption; surfactant evaporation	Yes	Yes	It's not clear	No	Yes	Yes	It's not clear	No	No	-
212	2021	Synthesis of Al2O3-SiO2/water hybrid nanofluids and effects of surfactant towards dispersion and stability	10.1080/02726351.2020.1838015	JOURNAL	-	No	It's not clear	Anionic (SDS), cationic (CTAB) and non-ionic (PVP) surfactants	It's not clear	Stability (zeta potential analysis, spectral analysis, sedimentation analysis and centrifugation analysis), electrical conductivity and viscosity of the nanofluid	Al2O3 concentration; surfactant type and concentration; temperature	It's not clear	Yes	It's not clear	No	It's not clear	Yes	It's not clear	No	No	-
213	2009	Terminal velocity and mobile surface species in rising microbubbles	10.1021/la901958t	JOURNAL	-	-	-	-	-	-	-	-	-	-	-	-	-	-	-	-	-
214	1999	The dynamic adsorption of charged amphiphiles: The evolution of the surface concentration, surface potential, and surface tension	10.1006/jcis.1999.6494	JOURNAL	-	-	-	-	-	-	-	-	-	-	-	-	-	-	-	-	-
215	1988	The dynamic interfacial tension at the oil/water interface	-	BOOK	-	-	-	-	-	-	-	-	-	-	-	-	-	-	-	-	-
216	2006	The effect of an insoluble surfactant on the skin friction of a bubble	10.1016/j.euromechflu.2005.04.002	JOURNAL	-	-	-	-	-	-	-	-	-	-	-	-	-	-	-	-	-
217	2021	The effect of initial water saturation on enhanced water imbibition by surfactant for fractured tight porous media	10.2118/200431-PA	JOURNAL	-	No	Water/oil interface	Surfactant and brine	It's not clear	Oil recovery	Water absorption enhanced with surfactant: wettability; interfacial tension; capillary force	No	Yes	It's not clear	No	No	Yes	It's not clear	No	No	-
218	2020	The effect of phase distribution on imbibition mechanisms for enhanced oil recovery in tight reservoirs	978-161399705-5	CONFERENCE	-	No	Water/oil interface	Surfactant and brine	It's not clear	Oil recovery	Water absorption enhanced with surfactant: wettability; interfacial tension; capillary force	No	Yes	It's not clear	No	No	Yes	It's not clear	No	No	-
219	2011	The effect of protein types and low molecular weight surfactants on spray drying of sugar-rich foods	10.1016/j.foodhyd.2010.07.021	JOURNAL	-	-	-	-	-	-	-	-	-	-	-	-	-	-	-	-	-
220	2015	The effect of surfactant addition on the performance of a bubble column containing a non-Newtonian liquid	10.1016/j.cherd.2015.01.008	JOURNAL	-	-	-	-	-	-	-	-	-	-	-	-	-	-	-	-	-
221	1996	The effects of surfactants on droplet behavior at intermediate Reynolds numbers .1. The numerical model and steady-state results	-	JOURNAL	-	-	-	-	-	-	-	-	-	-	-	-	-	-	-	-	-
222	2002	The enhancement by surfactants of hexadecane degradation by Pseudomonas aeruginosa varies with substrate availability	10.1016/S0168-1656(01)00405-9	JOURNAL	-	-	-	-	-	-	-	-	-	-	-	-	-	-	-	-	-
223	1972	The enhancement of heat transfer by waves in stratified gas-liquid flow	10.1016/0017-9310(72)90009-9	JOURNAL	-	-	-	-	-	-	-	-	-	-	-	-	-	-	-	-	-
224	2016	The growth of bubbles in an acoustic field by rectified diffusion #3	-	CHAPTER	-	-	-	-	-	-	-	-	-	-	-	-	-	-	-	-	-
225	2022	The influence of fluid dynamics on the selectivity of fast gas-liquid reactions in methanol	10.1016/j.cep.2021.108650	JOURNAL	-	No	It's not clear	It's not clear	Aqueous systems	Yield and selectivity in chemical reactions	Fluid dynamic conditions around Taylor bubbles: flow fields in organic solvent (methanol)	It's not clear	It's not clear	No	No	It's not clear	It's not clear	No	No	No	-
226	1998	The influence of surfactants on oxygen mass-transfer through the air-water surface	10.1080/10408349891194324	JOURNAL	-	-	-	-	-	-	-	-	-	-	-	-	-	-	-	-	-
227	1999	The role of (bio)surfactant sorption in promoting the bioavailability of nutrients localized at the solid-water interface	-	BOOK	-	-	-	-	-	-	-	-	-	-	-	-	-	-	-	-	-
228	1986	The role of surfactants in coastal sea pollution	10.1016/0025-326X(86)90838-6	JOURNAL	-	-	-	-	-	-	-	-	-	-	-	-	-	-	-	-	-
229	1998	The stability of evaporating thin liquid films in the presence of surfactant. I. Lubrication approximation and linear analysis	10.1063/1.869555	JOURNAL	-	-	-	-	-	-	-	-	-	-	-	-	-	-	-	-	-
230	2011	The temperature statistics of a surfactant-covered air/water interface during mixed convection heat transfer and evaporation	10.1016/j.ijheatmasstransfer.2011.03.047	JOURNAL	-	-	-	-	-	-	-	-	-	-	-	-	-	-	-	-	-
231	1996	Theoretical study of remobilizing surfactant retarded fluid particle interfaces	-	CONFERENCE	-	-	-	-	-	-	-	-	-	-	-	-	-	-	-	-	-
232	2020	Toward Developing Discriminating Dissolution Methods for Formulations Containing Nanoparticulates in Solution: The Impact of Particle Drift and Drug Activity in Solution	10.1021/acs.molpharmaceut.0c00599	JOURNAL	-	No	It's not clear	Nanoparticulate species (unclear)	It's not clear	Thermodynamic drug activity: flow through the membrane	Aqueous boundary layer	It's not clear	No	It's not clear	No	It's not clear	No	It's not clear	No	No	-
233	2014	Transport of drugs across surfactant covered emulsion interfaces	-	CONFERENCE	-	-	-	-	-	-	-	-	-	-	-	-	-	-	-	-	-
234	2023	Transport of soluble surfactant on and within a foam film in the context of a foam fractionation process	10.1016/j.ces.2022.118171	JOURNAL	-	No	Foam film	Surfactant	It's not clear	Transport of soluble surfactant: evolution of the total amount of surfactant (on the surface and in the volume)	Surfactant concentration; Marangoni flow	No	Yes	It's not clear	No	No	Yes	No	No	No	-
235	2007	Turbulent modification of upward bubbly channel flow with surfactant	10.1007/978-3-540-72604-3_151	CONFERENCE	-	-	-	-	-	-	-	-	-	-	-	-	-	-	-	-	-
236	2001	Two-layer model to simulate the effect of marangoni enhancement of absorption	-	CONFERENCE	-	-	-	-	-	-	-	-	-	-	-	-	-	-	-	-	-
237	2014	Ultrasound-Assisted surfactant-enhanced emulsification microextraction for the determination of Cd and Ni in tea and water samples	10.1080/09593330.2014.907361	JOURNAL	-	-	-	-	-	-	-	-	-	-	-	-	-	-	-	-	-
238	2018	Ultrasound-assisted surfactant-enhanced emulsification microextraction using a magnetic ionic liquid coupled with micro-solid phase extraction for the determination of cadmium and lead in edible vegetable oils	10.1016/j.foodchem.2018.02.132	JOURNAL	-	-	-	-	-	-	-	-	-	-	-	-	-	-	-	-	-
239	2021	Using Liquid Crystals for in Situ Optical Mapping of Interfacial Mobility and Surfactant Concentrations at Flowing Aqueous-Oil Interfaces	10.1021/acs.langmuir.1c00133	JOURNAL	-	No	Oil-water interface	Sodium dodecyl sulfate (SDS); 1,2-dilaurol-sn-glycero-3-phosphocholine	It's not clear	Interfacial mobility and surfactant concentrations	Speed of solution flow; Marangoni tensions	No	Yes	It's not clear	No	No	Yes	It's not clear	No	No	-
240	2010	Variables affecting the reactivity of acid-catalyzed transesterification of vegetable oil with methanol	10.1016/j.biortech.2009.12.086	JOURNAL	-	-	-	-	-	-	-	-	-	-	-	-	-	-	-	-	-
241	2009	Viscometer for opaque, sealed microemulsion samples	-	CONFERENCE	-	-	-	-	-	-	-	-	-	-	-	-	-	-	-	-	-
242	2021	Viscous propulsion of a two-dimensional Marangoni boat driven by reaction and diffusion of insoluble surfactant	10.1103/PhysRevFluids.6.064003	JOURNAL	-	No	Fluid layer	Surfactannte	It's not clear	Surface tension; propulsion speed	Fluid viscosity; Reynolds number; capillary number; surface Peclet number; surfactant concentration	No	Yes	It's not clear	No	No	Yes	It's not clear	No	No	-

## Sheet: semantic_scholar
SCREENING TITLES AND ABSTRACTS (SEMANTIC SCHOLAR)
ID	Year	Title	Do you have search terms in the title for exclusion?	Do you have search terms in the abstract for exclusion?	DOI/ISBN/ISSN	Language	Is it a reference article from your personal archive?	Key elements					Reviewer 1				Selected at the title and abstract analysis stage?
								Population	Exhibition	Comparator	Results
											Dependent variables	Independent variables	Population	Exhibition	Comparator	Results
1	2024	Achieving water-floatable photocatalyst on recycled bamboo chopsticks			10.1038/s41598-024-60272-7	English	No	Air-water interface	Amphiphilic: n-dodecanol, perfluoroalkylated dodecanol, DPPC. Volatile and immiscible solvent	It's not clear	Equilibrium spreading pressure of the surfactant (maximum decrease in surface tension achievable at equilibrium below the Krafft point)	Marangoni flows; surface pressure	Yes	Yes	It's not clear	No	No
2	2019	Acid-Catalyzed Oligomerization at the Air-Water Interface Modified by Competitive Adsorption of Surfactants	No	No	10.1021/ACS.JPCC.9B07380	English	No	Air-water interface	Quaternary alkylammonium surfactants and octan-1-ol alcohol	It's not clear	Behavior of acid-catalyzed oligomerization of gaseous isoprene (ISO)	Molar concentration	Yes	Yes	It's not clear	No	No
3	2022	Analysis of conjugate heat and mass transfer during aerosol flotation of placer gold	No	No	10.21177/1998-4502-2022-14-2-163-175	English	No	Gas-liquid interface	Metallic Gold Aerosol	No, it's clear	Combined heat and mass transfer	Temperature	Yes	No	It's not clear	No	No
4	2020	Application of Fluorescence-Based Probes for Determination of Superoxide in Water Treated with Nonthermal Plasma Air	No	No	10.1021/acsensors.0c01042	English	No	Plasma-liquid interface	Superoxide	It's not clear	Superoxide formation rate and concentration at steady state	It's not clear	No	No	It's not clear	No	No
5	2021	BIODEGRADATION OF ANIONIC AND CATIONIC SURFACTANTS USING ACTIVATED SLUDGE BACTERIAL STRAINS			2067533X (ISSN)	English	No	Air-water interface	Cationic and anionic surfactants	It's not clear	Biodegradability potential of surfactants; effect of surfactants on microorganisms	Air/water oxygen transfer; water quality through the introduction of foam; sorption on solid particles with a toxic effect on microorganisms	Yes	Yes	It's not clear	No	No
6	2022	Book of Abstracts			978-80-8075-964-3	English	No	-	-	-	-	-	-	-	-	-	No (summaries)
7	2019	Book of Abstracts			10.23919/eumc.2019.8910961	English	No	-	-	-	-	-	-	-	-	-	No (summaries)
8	2020	Chapter 2 A . SANS Studies of Mixed Micellar Structures made of Dimeric Surfactants having Imidazolium and Ammonium Headgroups			-	English	No	-	-	-	-	-	-	-	-	-	No (summaries)
9	2022	Characterization of Aeration and Hydrodynamics in Vertical-Wheel™ Bioreactors	No	No	10.3390/bioengenharia9080386	English	No	air-water interface	It's not clear	It's not clear	Oxygen mass transfer coefficients	Agitation speeds (turbulence); operating volume; temperature, hydrodynamic conditions	Yes	It's not clear	It's not clear	Yes	Yes
10	2019	Performance characterization of Venturi-based aeration devices for use in wastewater treatment in resource-poor environments	No	No	10.4314/WSA.V45I2.12	English	No	air-water interface	Sodium dodecyl sulfate (SDS)	Tap water	Oxygen mass transfer coefficient (KLa)	Temperature; water flow, concentration of dissolved solids	Yes	Yes	Yes	Yes	Yes
11	2021	Chemical potential-driven anion rearrangement between the stern and diffuse layers at the air/water interface	No	No	10.1021/acs.jpcc.1c06925	English	No	air-water interface	Surfactant monolayer	It's not clear	Ion transfer	Total population of ions	Yes	Yes	It's not clear	No	No
12	2021	Collective bursting of free surface bubbles and the role of surface contamination	No	No	10.1017/jfm.2021.272	English	No	water-air interface	Surfactants	It's not clear	Bubble size distribution on the surface; bubble bursting and melting rates	Surfactant concentration	Yes	Yes	It's not clear	No	No
13	2021	Effects of natural and artificial surfactants on diffusive boundary dynamics and oxygen exchange at the air-water interface	No	No	10.3390/oceanos2040043	English	No	air-water interface	Sea water	Deionized water	Oxygen concentration and diffusion gradients	Surface tension; temperature; salinity	Yes	Yes	Yes	Yes	Yes
14	2022	Electron transport through a (terpyridine)ruthenium metallosurfactant containing a redox-active aminocatechol derivative.	No	No	10.1039/x0xx00000	English	No	air-water interface	Ruthenium complex (terpyridine)	It's not clear	Electron transfer	It's not clear	Yes	No	It's not clear	No	No
15	2019	Estimation of gas transfer velocity and CH4 diffusion flux across the water-air interface of aquaculture ponds in subtropical estuaries based on different model methods	No	No	10.18307/2019.0125	English	No	water-air interface	It's not clear	It's not clear	CH4 transfer rate; diffusive flows	Air temperature, wind speed and atmospheric pressure, water temperature, pH, dissolved oxygen and salinity	Yes	It's not clear	It's not clear	No	No
16	2022	Experimental investigation of oxygen transfer efficiency in hydraulic jumps, diving jets and breaking waves	No	No	10.2166/ws.2022.052	English	No	air-water interface	It's not clear	It's not clear	Mass transfer of oxygen; depth of penetration of air bubbles	Energy dissipation rate of jets and waves; jet impact velocity	Yes	It's not clear	It's not clear	Yes	Yes
17	2021	Experimental study of the effect of salinity and surfactant on the mass transfer characteristics of oxygen micro-nanobubbles	No	No	10.3208/jgssp.v09.cpeg078	English	No	air-water interface	Sodium dodecyl benzene sulfonate surfactant (SDBS)	It's not clear	Oxygen mass transfer	Surfactant concentrations; salinity ranges	Yes	Yes	It's not clear	Yes	Yes
18	2022	Formation of Organic Sulfur Compounds via SO 2 -Initiated Photochemistry of PAHs and DMSO at the Air-Water Interface	No	No	10.5194/acp-2022-13	English	No	air-water interface	Organic sulfur compounds (OS), acting as organic surfactants	It's not clear	Formation of organic sulfur compounds	Presence of SO 2 from PAHs and DMSO	Yes	Yes	It's not clear	No	No
19	2022	Influence of oxygen on chemoconvective patterns in the iodine clock reaction	No	No	10.1021/acs.jpcb.2c04682	English	No	air-water interface	Sulphite	It's not clear	Reaction of the iodine clock with sulphite	Oxygen transfer and agitation	Yes	Yes	It's not clear	No	No
20	2022	Inorganic Chemistry Seminar Chong Liu Group "Microbe-Semiconductor Hybrid System for Light-Driven N2 and CO2 Fixation"	No	No	-	-	No	Microbial-semiconductor interface	It's not clear	It's not clear	It's not clear	It's not clear	No	It's not clear	It's not clear	It's not clear	No
21	2023	Investigating the Adsorption of Cellulose Nanocrystals at Air-Liquid and Substrate-Liquid Interfaces after pH Manipulation	No	No	doi.org/10.1002/admi.202202452	English	No	Air-liquid interface	Cellulose nanocrystals	It's not clear	Surface wettability	pH	Yes	Yes	It's not clear	No	No
22	2021	Kinetic effects during ocean evaporation: observed relationship with wind speed	No	No	10.5194/egusphere-egu21-5516	English	No	Air-water interface	It's not clear	It's not clear	Evaporation	Humidity, temperature and wind speed	Yes	It's not clear	It's not clear	No	No
23	2024	Measuring the Equilibrium Spreading Pressure-A Tale of Three Amphiphiles			10.3390/molecules29174004	English	No	Air-water interface	n-dodecanol, perfluoroalkylated dodecanol, amphiphilic DPPC	It's not clear	Equilibrium spreading pressure of a surfactant (maximum decrease in surface tension achievable at equilibrium below the Krafft point)	Marangoni flow	Yes	Yes	It's not clear	No	No
24	2020	Modeling and simulation of convection-dominated species transfer in rising bubbles	No	No	-	English	No	It's not clear	Surfactants	It's not clear	Mass transport of species; oxygen concentration (unclear)	Flow scenarios; bubble shapes	It's not clear	Yes	It's not clear	It's not clear	Yes
25	2022	On the physical mechanisms controlling air-sea CO2 exchange	No	No	10.5194/bg-2022-82	English	No	air-sea interface	It's not clear	It's not clear	CO2 gas transfer rate	Wind speed	Yes	It's not clear	It's not clear	No	No
26	2020	Oscillating grid generating turbulence near gas-liquid interfaces in dilute polymer solutions with shear reduction	No	No	10.1103/PhysRevFluids.5.033301	English	No	Gas-liquid interface	Polymers	It's not clear	Turbulence	Polymer concentration; liquid flow velocity; viscosity; Reynolds number	Yes	It's not clear	It's not clear	No	No
27	2022	Polyelectrolyte/surfactant films: from 2D to 3D structural control.	No	No	10.1039/d2cc03766a	English	No	air-water interface	Polyelectrolyte/surfactant	It's not clear	(1) monolayer surface coverage, (2) activation or deactivation of discrete extended structures and (3) extended structure coverage	It's not clear	Yes	Yes	It's not clear	No	No
28	2023	Preparation of free-surface hyperbolic water vortices.	No	No	10.3791/64516	English	No	air-water interface	It's not clear	It's not clear	Turbulence at the interface	Pressure	Yes	It's not clear	It's not clear	No	No
29	2022	Probing the Transition-to-Intermediate State Continuum: Mechanistic Distinction between a Dry and a Wet Perepoxide in the Singlet Oxygen "Ene" Reaction at the Air-Water Interface.	No	No	10.1021/acs.langmuir.2c00279	English	No	air-water interface	Prenyl surfactants	It's not clear	It's not clear	It's not clear	Yes	It's not clear	It's not clear	It's not clear	Yes
30	2020	Production of Singlet Oxygen (<sup>1</sup>O<sub>2</sub>) during the Photochemistry of Aqueous Pyruvic Acid: The Effects of pH and Photon Flux under Steady-State O<sub>2</sub>(aq) Concentration			10.1021/acs.est.9b03742	English	No	Water/air interface	Pyruvic acid	It's not clear	Photochemistry of pyruvic acid	Oxygen production	Yes	No	It's not clear	No	No
31	2024	Reconfigurable Droplet-Droplet Communication Mediated by Photochemical Marangoni			10.1021/jacs.3c12882	English	No	air-water interface	Triethylene glycol monododecyl sulfate surfactant	It's not clear	Chemical signal transfer between droplets	Marangoni flow; surface tension	Yes	Yes	It's not clear	No	No
32	2020	Singlet oxygen (1O2) production during the photochemistry of aqueous pyruvic acid: the effects of pH and photon flux under steady-state O2 (aq) concentration	No	No	10.1021/acs.est.9b03742	English	No	air-water interface	It's not clear	It's not clear	Photolysis of pyruvic acid	pH; photon flux	Yes	It's not clear	It's not clear	No	No
33	2023	Surfactant-enhanced interface morphology and mass transfer for electrochemical oxygen evolution reaction	No	No	10.3390/catal13030569	English	No	Solid-liquid-gas phases	Sodium dodecyl sulfate	It's not clear	It's not clear	It's not clear	No	Yes	It's not clear	It's not clear	No
34	2020	Understand the mechanism of the oxygen evolution reaction (OER) taking into account the spin	No	No	-	English	No	It's not clear	It's not clear	It's not clear	Behavior of electrons during the oxygen evolution reaction	Spin: (1) crystal field, (2) coordination, (3) oxidation, (4) bonding, (5) e.g. number of electrons, (6) conductivity and (7) magnetism	It's not clear	It's not clear	It's not clear	No	No
35	2023	Versatile deposition of complex colloidal assemblies from evaporation of suspended droplets.	No	No	0.1002/advs.202307893	English	No	air-water interface	Cationic surfactant	It's not clear	Orderly deposition of particles	It's not clear	Yes	Yes	It's not clear	No	No
36	2022	Vortex impeller-based groundwater aeration	No	No	10.3390/w14050795	English	No	air-water interface	It's not clear	It's not clear	Volumetric mass transfer coefficient (KLa); Dissolved oxygen	Flow rate; impeller rotation; aerated volume	Yes	It's not clear	It's not clear	Yes	Yes
