# Supplementary material for: Systematic Map of Chemical and Biological Surfactant Effects on Oxygen Mass Transfer at the Air–Water Interface
Source: Water Environ Res. 2026 Jan 14;98(1):e70271. doi: 10.1002/wer.70271 (PMC12802822; doi:10.1002/wer.70271)
Supplement: Supplementary file 6 — Data S6: Supporting information. [file WER-98-e70271-s008.xlsx]

## Sheet: kappa evaluation
KAPPA EVALUATION - TITLE AND ABSTRACT
#	Title	Author	Abstract	Rating: Population: air-water environmental interface. (Population);		Rating: Exposure: surfactant concentrations in the liquid phase. (Intervention/Exposure);		Rating: Comparator: liquid phase not exposed to surfactant concentrations. (Comparator);		Rating: Outcome: responses associated with oxygen mass transfer between the gaseous and liquid phases. (Outcome);
				LUCIANO DE OLIVEIRA	DIANA ROSA DOS REIS	LUCIANO DE OLIVEIRA	DIANA ROSA DOS REIS	LUCIANO DE OLIVEIRA	DIANA ROSA DOS REIS	LUCIANO DE OLIVEIRA	DIANA ROSA DOS REIS
1	Oxygen transfer in fermentation	Tsao, G.T.; Lee, D.D.	The rate of biological processes in aerobic fermentation and waste water treatment is often limited by the rate of dissolution of oxygen from air bubbles into the liquid. A clear understanding of interfacial resistance to oxygen transfer is thus of importance. An oxygen sensing microprobe was used to detect a stagnant film and a penetrable zone near an air‐water interface contaminated with surfac…	Yes	Yes	Yes	Yes	Yes	Yes	Yes	Yes
2	Humic substances reduce the oxygen mass transfer in the air-water interface	Lopes Silva, Pedro de Souza; Mateus, Marcos Vinicius; Ferreira, Deusmaque Carneiro; da Luz, Mario Sergio; Araujo Naves, Emiliane Andrade; Martins, Mario Machado; Goulart, Luiz Ricardo; Scalon Cunha, Luis Carlos; de Souza Inacio Goncalves, Julio Cesar	The aim of this study was to investigate the influence of humic substances (HS) on volumetric oxygen-transfer coefficient (K( L)a) under different turbulence intensities at the air-water interface. The experiments were carried out in an oscillating grid tank which provided three levels of turbulence intensities (Reynolds numbers of 5,116, 10,316, and 15,433). For each turbulence level, 15 differe…	Yes	Yes	Yes	Yes	Unclear	Unclear	Yes	Yes
3	New insights on oxygen absorption in unsparged stirred vessels	Averkina, A. S.; Kazakov, D. A.; Asnin, L. D.; Kaczmarski, K.; Krol, G.; Vol'khin, V. V.	A combination of experimental and numerical techniques revealed subtle features of oxygen absorption in unsparged stirred vessels. It was shown that the absorption kinetics was influenced not only by the mass transfer resistance in the gas-liquid interface but also by imperfect mixing in the bulk liquid. The liquid's viscosity and density were suggested to affect the oxygen mass transfer by influ…	Yes	Yes	Yes	Yes	Unclear	Unclear	Yes	Yes
4	Physical and hydrodynamical parameters controlling gas-liquid mass transfer	George, J.; Minel, F.; Grisenti, M.	Turbulence measurements carried out in a vessel, in which turbulence was produced by means of upflowing microjets of water, with zero mean shear stress at the interface, show that the turbulent kinetic energy level is increased close to the interface where horizontal eddies develop. Gas absorption experiments carried out simultaneously show that the interfacial turbulence level and the gas absorp…	Yes	Yes	Yes	Yes	Yes	Yes	Unclear	Unclear
5	Estimation of mass transfer velocity based on measured turbulence parameters	Janzen, Johannes G.; Herlina, H.; Jirka, Gerhard H.; Schulz, Harry E.; Gulliver, John S.	The aim of this study is to quantify the mass transfer velocity using turbulence parameters from simultaneous measurements of oxygen concentration fields and velocity fields. The surface divergence model was considered in more detail, using data obtained for the lower range of beta (surface divergence). It is shown that the existing models that use the divergence concept furnish good predictions …	Unclear	Unclear	Yes	Yes	Unclear	Unclear	Yes	Yes
6	Mechanism of gas absorption enhancement in presence of fine solid particles in mechanically agitated gas–liquid dispersion. Effect of molecular diffusivity	Linek, V.; Kordač, M.; Soni, M.	The effect of fine particle addition in physical gas desorption and absorption with fast reaction (sulphite oxidation in the presence of a cobalt catalyst) has been studied in a stirred cell with a flat gas–liquid interface and mechanically agitated gas–liquid bubble dispersion in a wide range of stirring speeds. Activated carbon and TiO2 were used at low loadings (0.5–1 kg m−3). The desorption w…	Yes	Yes	Yes	Yes	Yes	Yes	Yes	Yes
7	The effect of surfactants on oxygen mass-transfer through the air-water interface	Mölder, Erik; Tenno, Toomas; Mashirin, Aleksei	The aim of the current study was to investigate the oxygen transfer rate through the water-air interface in the presence of different concentrations of various surfactants. The surfactants used in the current study were methanol, ethanol, 1propanol and 1-butanol. The measurements were performed with an apparatus based on the electrochemical oxygen sensor. Theresults obtained showed that the imped…	Yes	Yes	Yes	Yes	Unclear	Unclear	Yes	Yes
8	Experimental and numerical investigation of reactive species transport around a small rising bubble	Weiner, Andre; Timmermann, Jens; Pesci, Chiara; Grewe, Jana; Hoffmann, Marko; Schlüter, Michael; Bothe, Dieter	In this article, we present experimental and numerical techniques to investigate the transfer, transport, and reaction of a chemical species in the vicinity of rising bubbles. In the experiment, single oxygen bubbles of diameter db ¼ 0:55 . . . 0:85 mm are released into a measurement cell ﬁlled with tap water. The oxygen dissolves and reacts with sulﬁte to sulfate. Laser-induced ﬂuorescence is us…	Yes	Yes	Yes	Yes	Yes	Yes	Yes	Yes
9	Gas Absorption Enhancement Mechanism in Mechanically Agitated Multiphase System: Effect of Fine Solid Particles and Interfacial Turbulence	Zhang, Shuo; Wang, Dong; Yang, LiPing; Chen, ZhiHua	To probe the particle effect on gas-liquid mass transfer in three-phase flow, a series of comparative tests was conducted in a stirred reactor with flat gas-liquid interface in which four kinds of solid particles, i.e., powdered activated carbon (PAC), kieselguhr, barium sulfate (BaSO4), and granular activated carbon (GAC) were introduced, respectively. The enhancement factor (Ep) for oxygen tran…	Yes	Yes	Yes	Yes	Unclear	Unclear	Yes	Yes
10	The Influence of Interfacial Areas for Gas Absorption in the Presence of Solid Particles	Ablasser, Cornelia; Hofmann, Sebastian; Hinrichsen, Olaf	The mass transfer is investigated for physical absorption of oxygen in water for varying interfacial areas as well as the influence of suspended glass beads and activated carbon. Under higher rotational speed, the volumetric mass transfer coefficient as well as the mass transfer coefficient values increase for all specific interfacial areas due to the changes in hydrodynamics. The configuration o…	Yes	Yes	Yes	Yes	Unclear	Unclear	Yes	Yes
11	On the differences between bubble-mediated air-water transfer in freshwater and seawater	Asher, W. E.; Karle, L. M.; Higgins, B. J.	Bubble populations and gas transfer velocities were measured in cleaned and surfactant-influenced freshwater and seawater. A nonlinear fitting technique was used to partition the total gas transfer velocity for a gas in each water type into a turbulence-and bubble-mediated fraction. This showed that the bubble-mediated transfer fraction was larger in cleaned freshwater than in cleaned seawater an…	Yes	Yes	Yes	Yes	Yes	Yes	Unclear	Unclear
12	Enhancement of oxygen gas–liquid mass transfer with colloidal gas aphron dispersions	Dai, Yujie; Deng, Tong; Wang, Jing; Xu, Ke	In this work, an attempt was made to enhance gas–liquid mass transfer of oxygen with the aid of colloidal gas aphron (CGA) dispersion. The gas–liquid volume mass transfer coefﬁcients (kLa) of oxygen in CGA dispersions were measured and related to stirring velocity, type and concentration of surfactants, and temperature. Four surfactants, sodium dodecyl sulfate (SDS), hexadecyltrimethyl ammonium c…	Yes	Yes	Yes	Yes	Unclear	Unclear	Yes	Yes
13	Foam film permeability: Theory and experiment	Farajzadeh, R.; Krastev, R.; Zitha, Pacelli L.J.	The mass transfer of gas through foam films is a prototype of various industrial and biological processes. The aim of this paper is to give a perspective and critical overview of studies carried out to date on the mass transfer of gas through foam films. Contemporary experimental data are summarized, and a comprehensive overview of the theoretical models used to explain the observed effects is gi…	Yes	Yes	Yes	Yes	Unclear	Unclear	Unclear	Unclear
14	Oxygen absorption into moving water and tenside solutions	Pedersen, T.	The absorption of oxygen into water and wastewater was examined to allow a theoretical determination of the oxygen transfer coefficient (KL). The gas was pure oxygen and the liquids were clean tap water and various concentrations of two types of tensile solutions. For clean tap water, the KL can be calculated based on a theoretical determination of the liquid film thickness with respect to normal…	Unclear	Yes	Unclear	Yes	Unclear	Yes	Unclear	Yes
15	Nitrogen Control in the Basic Oxygen Steelmaking Process	Chatterjee, S.; Rout, B.	Although the BOF converters are known for their excellent nitrogen removal capability, the variability in the industrial nitrogen data suggest that there is still some room for obtaining better control over nitrogen. On the other hand, the future green steelmaking route of Tata Steel in IJmuiden consisting of DRP-REF-BOF presents new challenges with regards to nitrogen control. Most likely, the h…	No	No	No	No	No	No	No	No
16	Influence of surface active additives on gas-liquid mass transfer of oxygen in ALR	Wang, J.; Fang, L.; Liu, Y.-L.; Zang, X.-H.	In an airlift loop reactor (ALR), the experiment was conducted to investigate the gas-liquid mass transfer of oxygen in the presence of the surface active additives, such as ethanol or iso-amyl acetate. The experimental results show that the gas-liquid mass transfer coefficient of oxygen increases with the gas superficial velocity in the relatively large range of gas velocity. Also, the mass tran…	Yes	Yes	Yes	Yes	Unclear	Unclear	Yes	Yes
17	Influence of a second liquid phase upon carbon dioxide chemical absorption	Couvert, A.; García-Abuín, A.; Gómez-Díaz, D.; Navaza, J.M.; Rodríguez-Dafonte, P.	This work analyzes carbon dioxide mass transfer rate during chemical absorption from a gas phase to a liquid-liquid system based on an aqueous phase (glucosamine or pyrrolidine solutions) and an organic one. Two different kinds of silicone oil with different viscosity were used to perform the liquid phases, and it allows the analysis of the influence of this variable upon mass transfer rate. In t…	No	No	Yes	Yes	Unclear	Unclear	No	No
18	Enhancement of oxygen mass transfer using functionalized magnetic nanoparticles	Olle, B.; Bucak, S.; Holmes, T.C.; Bromberg, L.; Hatton, T.A.; Wang, D.I.C.	Oxygen-transfer enhancement has been observed in the presence of colloidal dispersions of magnetite (Fe 3O 4) nanoparticles coated with oleic acid and a polymerizable surfactant. These fluids improve gas-liquid oxygen mass transfer up to 6-fold (600%) at nanoparticle volume fractions below 1% in an agitated, sparged reactor and show remarkable stability in high-ionic strength media over a wide pH…	Yes	Yes	Yes	Yes	Unclear	Unclear	Yes	Yes
19	Determination of Time-Evolving interfacial tension and ionic surfactant adsorption kinetics in microfluidic droplet formation process	Liang, X.; Li, M.; Wang, K.; Luo, G.	Surfactant adsorption plays an important role in microfluidics, which can be investigated by the dynamic evolution of interfacial tension. A differential pressure-based method is proposed to understand the basic laws of time-evolving interfacial tension and adsorption kinetics of ionic surfactants during the microfluidic droplet formation processes. Instantaneous flow rates and flow resistances a…	No	No	Yes	Yes	Unclear	Unclear	No	Unclear
20	Bubble hydrodynamic influence on oxygen transfer rate at presence of cationic and anionic surfactants in electroflotation process	Kotti, M.; Ksentini, I.; Ben Mansour, L.	In this work, the effects of the presence of surfactants in the liquid phase and the hydrodynamic regime of the bubble flow on the oxygen transfer rate were investigated in an electroflotation process in batch mode. The volumetric mass transfer coefficient KLa and the oxygenation capacity were evaluated to improve the performances of the electroflotation process in terms of oxygenation. In order …	Yes	Yes	Yes	Yes	Unclear	Unclear	Yes	Yes
21	Fluid hydrodynamics and thermal transports in nanofluids pulsating heat pipes applied for building energy Exploitations: Experimental investigations and full numerical simulations	Wang, W.-W.; Song, Y.-J.; Zhang, C.-Y.; Zhang, H.-L.; Cai, Y.; Zhao, F.-Y.; Guo, J.-H.	Pulsating heat pipe (PHP), as a potential low-grade energy conversion system, has been drawn great attentions in recent years. GO (Graphene Oxide) nanoparticle with SDS (Sodium Dodecyl Sulphate) surfactant based-fluid, as a modified working fluid, was introduced here to enhance thermal performance of PHP. Firstly, an experimental investigation on PHP charged with novel nanofluid has been fully co…	No	No	Yes	Yes	Unclear	Unclear	No	No
22	The effect of a surfactant monolayer on oxygen transfer across an air/water interface during mixed convection	Lee, R.J.; Saylor, J.R.	A set of laboratory experiments are presented that reveal the effect of a surfactant monolayer on the transport of oxygen across an air/water interface during mixed convection conditions. The experiments were conducted in a wind/water tunnel where forced convection was imposed via the air flow, and natural convection by heating the water bulk above the air temperature, resulting in mixed convecti…	Yes	Yes	Yes	Yes	Yes	Yes	Yes	Yes
23	Physical and physiological impacts of different foam control strategies during a process involving hydrophobic substrate for the lipase production by Yarrowia lipolytica	Kar, T.; Destain, J.; Thonart, P.; Delvigne, F.	The potentialities for the intensification of the process of lipase production by the yeast Yarrowia lipolytica on a renewable hydrophobic substrate (methyl oleate) have to be investigated. The key factor governing the lipase yield is the intensification of the oxygen transfer rate, considering the fact that Y. lipolytica is a strict aerobe. However, considering the nature of the substrate and th…	No	No	No	No	Unclear	Unclear	No	No
24	Toluene removal from nonionic surfactant coacervate phase solutions by vacuum stripping	Kungsanant, S.; Kitiyanan, B.; Rirksomboon, T.; Osuwan, S.; Scamehorn, J.F.	Cloud point extraction (CPE) has been demonstrated to remove volatile aromatic pollutants from wastewater by using a nonionic surfactant as a separating agent. To make this process economically feasible, the surfactant in the concentrated or coacervate phase containing most of the original pollutant must be recycled and reused. This work proposes a vacuum stripping process to strip the volatile p…	No	No	No	No	Unclear	Unclear	No	No
25	Enhancement of nucleate pool boiling heat transfer in ammonia/water mixtures (Effect of surface-active agent)	Inoue, T.; Monde, M.; Kuwahara, T.; Teruya, Y.	Nucleate boiling heat transfer coefficients of ammonia/water mixtures have been measured when a surface-active agent was added into the mixtures. The experiment has been carried out on a horizontal heated fine wire at pressure of 0.4 MPa. The effect of the concentration of the ammonia and the surface-active agent on the coefficients was experimentally clarified in the ammonia fraction of C=0.3 an…	No	No	Yes	Yes	Unclear	Unclear	No	No
26	Mechanism of enhanced gas absorption in presence of fine solid particles. Effect of molecular diffusivity on mass transfer coefficient in stirred cell	Kordač, M.; Linek, V.	Desorption of oxygen and hydrogen from various liquids (water, 0.8 molar sodium sulphate solution) containing suspended particles of activated carbon at various solid loading was investigated. The desorption was used to avoid supersaturation effect which was observed during oxygen and hydrogen absorption into liquid saturated with nitrogen. Experiments were carried out in a stirred cell with flat…	Yes	Yes	Yes	Yes	Yes	Yes	Yes	Yes
27	Production and optimization of microbial surfactin by bacillus subtilis for Ex situ enhanced oil recovery	Amani, H.; Haghighi, M.; Keshtkar, M.J.	In the research, biosurfactant production and the optimization of biosurfactant production conditions have been examined have been examined using one strain of Bacillus subtilis isolated from agricultural soil. For biosurfactant production, the optimum conditions were sucrose as carbon source, temperature at 37°C and 250 rpm. At 250 rpm, the optimum filling volume of culture media in a 500 mL Erl…	No	No	No	No	Unclear	Unclear	No	No
28	Prediction of Marangoni convection in binary liquid-liquid systems with added surfactants	Agble, D.; Mendes-Tatsis, M.A.	The theoretically predicted stability of various binary liquid-liquid interfaces in the presence of a transferring surfactant is examined and compared against experimental observations. It is found that the accuracy of some of the current stability criteria in predicting interfacial stability under such conditions is poor. To improve this, a Marangoni coefficient is proposed, the magnitude of whi…	No	No	No	No	Unclear	Unclear	No	No
29	Gas-liquid mass transfer in simulated turbulent wake flow	Kumagai, T.; Iguchi, M.; Uemura, T.; Yonehara, N.	Model experiments were carried out to determine the mass transfer coefficient at the rear part of a bubble rising in a highly turbulent water flow. The gas-liquid interface was contaminated by surfactant. The mass transfer coefficient was nearly approximated by the empirical relation. DA	Yes	Yes	Yes	Yes	Unclear	Unclear	Unclear	Unclear
30	Combining mechanical foaming and thermally induced phase separation to generate chitosan scaffolds for soft tissue engineering	Biswas, D.P.; Tran, P.A.; Tallon, C.; O’Connor, A.J.	In this paper, a novel foaming methodology consisting of turbulent mixing and thermally induced phase separation (TIPS) was used to generate scaffolds for tissue engineering. Air bubbles were mechanically introduced into a chitosan solution which forms the continuous polymer/liquid phase in the foam created. The air bubbles entrained in the foam act as a template for the macroporous architecture …	No	No	Yes	Yes	Unclear	Unclear	No	No
31	Investigation of surfactant effect on ozone bubble motion and mass transfer characteristics	Liu, Y.; Wang, B.; Zhao, D.; Jin, W.; Xu, F.; Gao, Y.; Shi, W.; Ren, H.	The low solubility and low mass transfer efficiency of ozone (O3) in water are important reasons for limiting the application of ozone oxidation technology and advanced ozone oxidation technology. Low-dose surfactants were introduced to affect the behavior of ozone bubbles, influencing the ozone mass transfer efficiency. The motion of ozone bubbles in three different types of surfactant solutions…	Yes	Yes	Yes	Yes	Unclear	Unclear	No	No
32	Liquid‍-‍liquid biphase mass transfer and reaction selectivity in a micropore-jet capillary reactor	Wang, Z.; Zhang, M.; Zhang, J.; Li, W.	Microreaction technology has been widely used in the field of chemical process intensification, especially for fast and complicated competitive reaction systems. For liquid-liquid biphase fast competitive reactions, the reaction process is controlled by mass transfer property, which significantly affects the reaction conversion and yield. In this paper, a new type of micropore-jet capillary micro…	No	No	Yes	Yes	Unclear	Unclear	No	No
33	Surfactant induced solubilization and transfer resistance in gas-water and gas-oil systems	Farajzadeh, R.; Banaei, A.; Kinkela, J.; De Loos, T.; Rudolph, S.; Krastev, R.; Bruining, J.; Zitha, P.L.J.	Typically, conventional reservoir simulators underestimate the recovery factor of heavy oil reservoirs under solution gas drive. We hypothesize that natural surfactants in oil (e.g.asphaltenes) cause this phenomenon in two ways: 1) by hindering the mass transfer rate of gas molecules through the gas-oil interface and 2) by enhancing the solubility of gas in the heavy oil. We investigate effect of…	Yes	Yes	Yes	Yes	Unclear	Unclear	Unclear	Unclear
34	BIODEGRADATION OF ANIONIC AND CATIONIC SURFACTANTS USING BACTERIAL STRAINS FROM ACTIVATED SLUDGE	Paun, I.; Mitru, D.; Covaliu, C.I.; Paraschiv, G.; Nechifor, G.; Moga, I.C.; Datcu-Manea, A.; Niţă-LazăR, M.	Anionic and cationic surfactants are very common pollutants which could be biodegraded by microorganisms during the biological step of the Wastewater Treatment Plant (WWTP) process. During the biodegradation step, the microorganisms use the surfactant as as a source of nutrients breaking down their chemical structure into simpler chemical compounds. There have been data showing that certain surfa…	No	No	Yes	Yes	Unclear	Unclear	No	No
35	Gas Evolution Rates in Supersaturated Water-in-Oil Emulsions at Elevated Pressures	Miranda, M.A.; Yegya Raman, A.K.; Lavenson, D.M.; Subramani, H.J.; Mohammad, S.A.; Aichele, C.P.	In the petroleum industry, emulsions are encountered in nearly every stage of oil production, transportation, and operation. An understanding of the mass transfer rates during gas evolution from supersaturated solutions is critical for enabling better design and operation of gas-liquid separators. The objective of this work was to elucidate the influence of surfactant and water droplet sizes pres…	No	No	Yes	Yes	Unclear	Unclear	No	No
36	Liquid phase optimisation in a horizontal flow biofilm reactor (HFBR) technology for the removal of methane at low temperatures	Kennelly, C.; Gerrity, S.; Collins, G.; Clifford, E.	Methane (CH4) is a potent greenhouse gas often emitted in low concentrations from waste sector activities. Biological oxidation techniques have the potential to offer effective methods for the remediation of such emissions. In this paper, methods of improving the CH4 oxidation performance of a horizontal flow biofilm reactor (HFBR) technology, operated at low temperatures, are investigated.Three …	No	No	Yes	Yes	Unclear	Unclear	No	No
37	Gas dispersion and gas-liquid mass transfer in surface aerated stirred tanks with gas sparging	Li, X.-Y.; Yu, G.-Z.; Mao, Z.-S.	Gas dispersion in liquid phase is generally non-uniform in gas-liquid surface aerators with large height-to-diameter ratio. In a stirred vessel of 380 mm ID and 530 mm level, the respective advantages of surface aeration and sparger aeration were combined felicitously. Three dual-impeller configurations were tested with respect to power consumption, gas-liquid volumetric mass transfer coefficient…	Yes	Yes	Unclear	Unclear	Unclear	Unclear	Unclear	Unclear
38	Transient thermo-diffuso-capillary convection around a bubble in a surfactant solution: A numerical investigation using the volume-of-fluid technique	Kalaikadal, D.S.; Manglik, R.M.; Jog, M.A.	Marangoni Convection occurs when a surface tension gradient is established at a liquid-gas interface. The variation in surface tension could be driven by an interface temperature gradient, resulting in Thermocapillary Convection, or by an interface concentration gradient, giving rise to Diffuso-Capillary Convection, or a combination of both. Such flows are found to be of interest in microgravity …	Yes	Yes	Yes	Yes	Unclear	Unclear	Unclear	Unclear
39	A biosurfactant as prospective additive for pool boiling heat transfer enhancement	Gouda, R.K.; Pathak, M.; Kaleem Khan, M.	Compared to chemical or synthetic surfactants, biosurfactants have been less explored in heat transfer applications. In the present work heat transfer performance of a biosurfactant (Rhamnolipid) solution in pool boiling experiments has been reported. Pool boiling experiments have been performed on a smooth copper surface with aqueous Rhamnolipid solutions at different concentrations and results …	No	No	Yes	Yes	No	Unclear	No	No
40	Surface effects on deuterium permeation through vanadium membranes	Fuerst, T.F.; Humrickhouse, P.W.; Taylor, C.N.; Shimada, M.	Dense vanadium-based membranes offer high permeability and perfect selectivity to hydrogen isotopes, maintain favorable neutronic properties, and are compatible with liquid metals such as PbLi. These properties make vanadium membranes a promising fusion fuel cycle technology for processes such as tritium extraction from PbLi and exhaust processing. Surface contamination has a deleterious effect o…	No	No	Unclear	Unclear	Unclear	Unclear	No	No
41	Adsorption kinetics under the influence of barriers at the subsurface layer	Gurkov, T.D.	At the initial stage of surfactant adsorption (when the layer is relatively diluted), the kinetics may be dominated by factors related to the transfer of molecules through the subsurface region and onto the interface. We consider two independent physical effects: (1) diffusion through a subsurface layer with nanometer thickness, where structuring or molecular interactions can impose substantial c…	Yes	Yes	Yes	Yes	Unclear	Unclear	No	No
42	Effect of surfactants on liquid-side mass transfer coefficients	Painmanakul, P.; Loubière, K.; Hébrard, G.; Mietton-Peuchot, M.; Roustan, M.	In the present paper, the effect of liquid properties (surfactants) on bubble generation phenomenon, interfacial area and liquid-side mass transfer coefficient was investigated. The measurements of surface tension (static and dynamic methods), of critical micelle concentration (CMC) and of characteristic adsorption parameters such as the surface coverage ratio at equilibrium (se) were performed t…	Unclear	Yes	Yes	Yes	Unclear	Unclear	Yes	Yes
43	Systematic analysis of high Schmidt number turbulent mass transfer across clean, contaminated and solid interfaces	Hasegawa, Y.; Kasagi, N.	A series of numerical simulation is carried out for high Schmidt number turbulent mass transfer across interfaces of different dynamical conditions, i.e., a clean or contaminated free surface and also a solid surface. A distinct feature of free surface turbulence close to a contaminated interface is drastic damping of the surface divergence fluctuations at low frequencies, which play a critical r…	Unclear	Unclear	Unclear	Unclear	Yes	Yes	Unclear	Unclear
44	Novel surfactants with biodegradable tails for the C02-water interface	Bharatwaj, B.S.; Wu, L.; Da Rocha, S.R.P.	Compressed carbon dioxide is an environmentally benign, nonflammable, and inexpensive solvent. It has a high mass transfer coefficient, low surface tension and adjustable solvent power. Compressed CO2-based systems have been suggested as potential alternatives in processes including extraction, fractionation, materials processing and chemical reactions. However, with a low dielectric constant, an…	No	No	Yes	Yes	Unclear	Unclear	No	No
45	The importance of foams and antifoaming in bioprocesses	Rafati Atri, M.; Ashrafizadeh, S.N.	Foams are comprised of thousands of tiny bubbles of mechanical or chemical origin and are generated within a liquid. If these bubbles rise and accumulate at the liquid surface faster than they decay, foaming occurs. Foams are defined as a dispersion of gas in liquid (>95% gas) when the distance between individual bubbles is extremely small and the volume fraction of gas is quite large. The presen…	Unclear	Unclear	Yes	Yes	Unclear	Unclear	No	No
46	A predictive model for dissolution of stably trapped bubbles in corner cavities	Ermers, J.; Kottapalli, S.; Waterson, N.P.; Smeulders, D.M.J.; Nakiboglu, G.	A predictive model was introduced to describe the dissolution of stably trapped bubbles in corner cavities of pipe systems. Numerical simulations were executed to obtain the Sherwood number, which describes the gas transfer in the liquid phase. Experiments were executed to validate the predictive model and numerically obtained Sherwood numbers. It is concluded that the most accurate way to descri…	Yes	Yes	Unclear	Unclear	Unclear	Unclear	Unclear	Unclear
47	Is hydrogen gas in water present as bubbles or hydrated form?	Aoki, K.; Toda, H.; Yamamoto, J.; Chen, J.; Nishiumi, T.	When hydrogen gas is bubbled into water, it may well be present as stabilized bubbles rather than hydrated hydrogen molecules, as in the spontaneous emulsification at oil|water interfaces without surfactant. On this prediction, we used dynamic light scattering (DLS) to find bubbles 0.4-0.5 μm in diameter, which were stable for more than 9 h. The intensity of the scattering light, which was proved…	No	No	Yes	Yes	Unclear	Unclear	No	No
48	Analysis of suspension and heat transfer characteristics of Al2O3 nanofluids prepared through ultrasonic vibration	Lin, C.-Y.; Wang, J.-C.; Chen, T.-C.	Nanofluids that contain nanoparticles with excellent heat transfer characteristics dispersed in a continuous liquid phase are expected to exhibit superior thermal and fluid characteristics to those in a single liquid phase primarily because of their much greater collision frequency and larger contact surface between solid nanoparticles and the liquid phase. One of the major challenges in the use …	No	No	Unclear	Unclear	Unclear	Unclear	No	No
49	Mass transfer influenced by wave motions appearing on gas-liquid interface exposed to turbulent flow	Kumagai, T.; Iguchi, M.; Uemura, T.; Yonehara, N.	Wave motions appear on the surface of a single-bubble rising in liquid when the bubble Reynolds number exceeds a certain critical value. Such wave motions enhance the mass transfer from the bubble to the liquid especially under the condition that the bubble surface is contaminated by surfactant. This is caused by surface renewal due to the wave motions. The mass transfer coefficient under this co…	No	No	Yes	Yes	Unclear	Unclear	No	No
50	Investigating Small-Scale Air–Sea Exchange Processes via Thermography	Kunz, J.; Jähne, B.	The exchange of trace gases such as carbon dioxide or methane between the atmosphere and the ocean plays a key role for the climate system. However, the investigation of air–sea gas exchange rates lacks fast and accurate measurement techniques that can also be used in the field, e.g., onboard a ship on the ocean. A promising way to overcome this deficiency is to use heat as a proxy tracer for gas…	Yes	Yes	Unclear	Unclear	Unclear	Unclear	No	No
51	Heat transfer enhancement in steam-turbine condensers with the use of surface-active substances	Kurshakov, A.V.; Ryzhenkov, A.V.; Bodrov, A.A.; Ryzhenkov, O.V.; Patakin, A.A.; Chernov, E.F.	A technology of the enhancement of the power efficiency of steam-turbine plants (STPs) is proposed by the treatment of surfaces of a piped condenser system over the steam and water sides with the use of surface-active substances (SAS). The transition of filmwise condensation into dropwise makes it possible to increase the heat-transfer coefficient by 50–70% because of hydrophobization of outside …	No	No	Yes	Yes	Unclear	Unclear	No	No
52	Effect of surfactant type on interfacial area and liquid mass transfer for CO2 absorption in a bubble column	Jia, X.; Hu, W.; Yuan, X.; Yu, K.	The effect of different surfactants (n-octyltrimethylammonium bromide (OTABr), sodium dodecyl benzene sulfonate (SDBS) and Tween 80) with different critical micelle concentrations (CMC) on the CO2 absorption into aqueous solutions in a bubble column is analyzed in the present work. The presence of these surfactants increased the gas-liquid interfacial area, and decreased the liquid phase mass tra…	No	No	Yes	Yes	Unclear	Unclear	No	No
53	Surfactant adsorption rather than "shuttle effect"?	Kaya, A.; Schumpe, A.	In the absence of chemical reaction, mass transfer enhancement by suspended particles (mostly activated carbon) at the gas/liquid interface has been frequently reported and is usually explained by a "shuttle mechanism" exerted by particles with a high adsorption capacity for the transfer component. A major problem of this model is that unrealistic enrichment of the solids at the interface as comp…	Yes	Yes	Yes	Yes	Yes	Yes	Unclear	Unclear
54	An experimental investigation into the behaviour of antifoaming agents	McClure, D.D.; Lamy, M.; Black, L.; Kavanagh, J.M.; Barton, G.W.	As part of an on-going research program into the development of accurate computational fluid dynamics models of industrial bubble column bio-reactors, the behaviour of a range of commercially available antifoaming compounds was investigated. Experimental data from a laboratory scale system showed that increasing the antifoam concentration led to a decrease in the Oxygen Transfer Rate (OTR) up to …	Yes	Yes	Yes	Yes	Unclear	Unclear	Yes	Yes
55	Effect Of Surface Active Agent On Oxygen Absorption In Bubble Aeration I.	Aiba, S.; Toda, K.	The effect of a surface active agent on mass transfer between phases implies a practical as well as theoretical problem which has caused wide interest among many workers (1, 2, 3, 4, 5, 6, 7). The deterioration of oxygenation capacity of a specific plant in the biological treatment of domestic sewage due to the marked increase of household consumption of surfactants in recent years and the measur…	Yes	Yes	Yes	Yes	Unclear	Unclear	Yes	Yes
56	The effect of surfactants on oxygen mass-transfer through the air-water interface.	Mölder, E.; Tenno, T.; Mashirin, A.	The aim of the current study was to investigate the oxygen transfer rate through the water-air interface in the presence of different concentrations of various surfactants. The surfactants used in the current study were methanol, ethanol, 1-propanol and 1-butanol. The measurements were performed with an apparatus based on the electrochemical oxygen sensor. Theresults obtained showed that the impe…	Yes	Yes	Yes	Yes	Unclear	Unclear	Yes	Yes
57	Fluidized bed adsorption of pollutants on to activated carbon	McKay, G.	The ability of fluidized beds of activated carbon to remove pollutants from aqueous solutions has been studied. The pollutants were phenol, p-chlorophenol and sodium dodecyl sulphate, and the effects of the flow rate of the solution and of the pollutant concentration have been studied. Correlations between the external mass transfer coefficient KF and the liquid-phase Reynolds number have been de…	Unclear	Unclear	Yes	Yes	Unclear	Unclear	Unclear	Unclear
58	EFFECT OF SURFACTANTS ON POOL BOILING HEAT TRANSFER.	Saltanov, G.A.; Kukushin, A.N.; Shanin, V.K.; Kuzma-Kichta, Yu.A.; Statsenko, V.N.; Chempik, E.	An experimental study of the effect of small additions of surfactants (octadecylamine) on pool boiling heat transfer and on the critical heat fluxes was conducted. Three experimental units were used. Boiling under atmospheric pressure was investigated in a boiling-type evaporating concentrator. Study of the effect of ODA on the heat transfer under atmospheric conditions showed that its presence i…	Unclear	Unclear	Yes	Yes	Unclear	Unclear	No	No
59	Mass transfer from single bubbles in aqueous solutions of surfactants	Koide, K.; Hayashi, T.; Sumino, K.; Iwamoto, S.	The constant volume technique developed by Calderbank has been used to measure mass transfer rates for single carbon dioxide bubbles (0.52 < do < 1.02 cm) in distilled water and in aqueous solutions of n-hexanol, n-heptanol and n-octanol. The addition of surfactants to water reduced the mass transfer coefficient. A model to estimate the mass transfer coefficient in aqueous solutions of surfactant…	Yes	Yes	Yes	Yes	Yes	Yes	Yes	No
60	Evaluation of fine-bubble alpha factors in near full-scale equipment	Hwang, H.J.; Stenstrom, M.K.	Alpha factors were measured in a pilot-scale aeration column and compared to results obtained in full-scale tests. Mathematical models to estimate mass transfer coefficients were developed in tap water, with and without a synthetic surfactant and activated sludge mixed liquor. Liquid depths from 1.5 to 4.5 m (5 to 15 ft) were tested. Alpha in tap water and dodecyl sodium sulfate varied between 0.…	Unclear	Unclear	Yes	Yes	Yes	Yes	Yes	Yes
61	Model analysis of biological oxygen transfer enhancement in surface‐aerated bioreactors	Ju, L.‐K.; Sundarajan, A.	A model was developed to evaluate the effects of cells and surfactants on oxygen transfer in surface‐aerated bioreactors. The model assumed the presence of serial layers of adsorbed surfactants and microorganisms directly adjacent to the gas–liquid interface due to their surface activities, followed by a stagnant liquid layer to account for the oxygen transfer resistance in the liquid phase. The …	Yes	Yes	Yes	Yes	Unclear	Unclear	Unclear	Unclear
62	EFFECT OF LIQUID PHASE PROPERTIES ON MASS TRANSFER IN GAS/LIQUID DISPERSIONS.	Elstner, Friedrich; Onken, Ulfert	The influence of liquid phase properties on mass transfer in gas/liquid dispersions has been investigated for air/water systems. Measurements of oxygen transfer rates from air to water, aqueous solutions, and alcohols have been performed using a stirred cell with a well defined interface. In water and aqueous solutions, even traces of surface active impurities drastically affect mass transfer rat…	Yes	Yes	Yes	Yes	Yes	Yes	Yes	Yes
63	MECHANISM OF ELECTROCHEMICAL REACTIONS OCCURRING IN THE PRESENCE OF SURFACE-ACTIVE MATERIALS.	Afanas'ev, B.N.	A model is discussed where the electron transfer step is preceded by a step where the species undergoing discharge is penetrating into a surface layer consisting of water aggregates and adsorbate molecules. It is shown that the transfer coefficient, alpha , determined from the slope of the polarization curves at constant degrees of coverage, theta , of the electrode surface by adsorbate molecules…	Unclear	Unclear	Yes	Yes	Unclear	Unclear	No	No
64	Application of the Danckwerts method in a bubble column effects of surfactants on mass transfer coefficient and interfacial area	Vázquez, G.; Cancela, M.A.; Riverol, C.; Alvarez, E.; Navaza, J.M.	We determined interfacial areas, A, and individual mass transfer coefficients, k(L), for the absorption of CO2 in a bubble column, with an anionic surfactant in the absorbent liquid. The results of experiments to determine the dependence of k(L) on surface tension of the liquid phase and the superficial velocity of the gas were fitted to within a 10% error by expressions of the form k(L) = K4 σ1.…	Unclear	Unclear	Yes	Yes	Unclear	Unclear	No	No
65	Estimating VOC emissions rates in aeration systems	Hsieh, Chu-Chin; Stenstrom, Michael K.	A modified concept using oxygen transfer coefficient incorporating the fraction of liquid-phase to total resistance was developed to estimate the emission rates of semivolatile organic compounds. The mass-transfer coefficients of oxygen and twenty VOCs were simultaneously measured in laboratory-scale diffused and surface aerators to validate this approach. Excellent agreement between observations…	Unclear	Unclear	Unclear	Unclear	Unclear	Unclear	No	Unclear
66	Dynamic surface effect on boiling of aqueous surfactant solutions		Boiling of aqueous surfactant solutions is known to be drastically different from that of pure water. The experimental results showed that a small amount of surfactant additive makes the nucleate boiling heat transfer coefficient, hb, considerably higher, and that there is an optimum additive concentration for higher heat fluxes. Beyond this optimum point, further increase in additive concentrati…	Unclear	Unclear	Yes	Yes	Unclear	Unclear	No	No
67	Effects of surface-active substances on gas holdup and gas-liquid mass transfer in bubble column	Koide, K.; Yamazoe, S.; Harada, S.	The effects of surfactants and antifoam agent on the gas holdup ε, the liquid-phase mass transfer coefficient kLand the volumetric liquid-phase mass transfer coefficient kLa in a bubble column were studied experimentally. An addition of surfactants such as n-alcohols to water increases ε and decreases kL, and an addition of antifoam agent to water decreases ε, kLand kLa. However, the degree of re…	Unclear	Unclear	Yes	Yes	Unclear	Unclear	Yes	Yes
68	Mass-transfer properties of microbubbles. 2. Analysis using a dynamic model	Worden, R.M.; Bredwell, M.D.	Gas-to-liquid mass transfer is commonly the rate-limiting step in industrial fermentations. Microbubble sparging has been shown to give extremely high volumetric mass-transfer rates, even for low power-to-volume ratios. Microbubbles are surfactant-stabilized bubbles having a radius on the order of 25 μm. The extremely high surface-area-to-volume ratios of microbubbles can result in rapid changes …	Yes	Yes	Yes	Yes	Unclear	Unclear	Yes	Yes
69	Effective interfacial area in the presence of induced turbulence	Vazquez, G.; Antorrena, G.; Navaza, J.M.; Santos, V.	The effective interfacial area for an absorption process was determined by a chemical method in the absence and presence of interfacial turbulence induced by the Marangoni effect. The influence of the turbulence, the flow rate of the absorbing liquid, and the presence in the liquid phase of a surface agent, namely, sodium lauryl sulphate, on the area was studied. The experimental results of the e…	Unclear	Unclear	Yes	Yes	Unclear	Unclear	Unclear	Unclear
70	Effect of surfactant on gas. Film mass transfer coefficient	Huang, Wenying	The effect of interfacial tension on gas phase mass transfer coefficient was studied in a wetted wall column using ammonia water scrubbing as test system. The variation of interfacial tension was achieved by adding a minute amount of surfactant to the absorbent water. The results showed that gas phase mass transfer coefficient decreases as interfacial tension decreases. An empirical correlation d…	Unclear	Unclear	Yes	Yes	Unclear	Unclear	Unclear	Unclear
71	Design of Absorption Columns in the Presence of Surfactants	Llorens, J.; Mans, C.; Costa, J.	An equation is described to estimate the value of the liquid-phase mass-transfer coefficient of aqueous solutions of surfactants from its value for pure water. The form of the equation is obtained from Levich's theory, and it is adjusted to experiments of absorption of CO2 in aqueous solutions of five pure surfactants. The reduction of the absorption rate is correlated with the interfacial pressu…	Unclear	No	Yes	Yes	Yes	Yes	No	No
72	Thermosolutal inducement of no-slip free surfaces in combined marangoni-buoyancy driven cavity flows	Keller, J.R.; Bergman, T.L.	The presence of a diffusing surfactant in combined surf ace tension-buoyancy driven convection is studied numerically to examine its influence on the flow structure and heat transfer characteristics of a fluid contained within a cavity. By accounting for the surface tension dependence on both temperature and surfactant concentration, the free surface may become stagnant. As a result, the high loc…	Unclear	Unclear	Yes	Yes	Unclear	Unclear	No	No
73	Separation of metal ions by ligand-accelerated transfer through liquid surfactant membranes	Wasan, D.T.; Gu, Z.M.; Li, N.N.	The rate of extraction of heavy-metal ions is greatly accelerated by the presence of a ligand in the aqueous solution containing the metal ions. The ligand effect on interfacial mass-transfer rates has been defined by measuring the rate of extraction of cobalt by di-2-ethylhexyl phosphoric acid using sodium acetate as ligand in a modified Lewis cell. The effect of a surfactant such as polyamine o…	No	No	Yes	Yes	Unclear	Unclear	No	No
74	Enhanced interfacial heat transfer by differential vapor recoil instabilities	Palmer, H.J.; Maheshri, J.C.	During steady evaporation at subatmospheric pressures, spontaneous interfacial convection may be initiated by the differential vapor recoil mechanism. The onset of such convection is marked by a sudden, order-of-magnitude increase in the rate of interfacial transport. This paper presents the first quantitative measurements of the enhancement. Specifically, interfacial heat-transfer coefficients a…	No	No	Yes	Yes	Unclear	Unclear	No	No
75	The influence of oxide surface layers on bulk electron probe microanalysis of oxygen—application to Ti‐Si‐O compounds	Goldstein, J.I.; Choi, S.K.; Van Loo, F.J.J.; Heijligers, H.J.M.; Bastin, G.F.; Sloof, W.G.	This paper discusses a generalized method to measure with the electron probe microanalyzer (EPMA) the oxygen in a material containing a surface oxide layer. The continuum background is the most difficult to measure, particularly for materials in which oxygen‐free samples cannot be produced. The method depends on the preparation of either oxygen‐free samples or well characterized oxygen‐containing…	Unclear	Unclear	Yes	Yes	Unclear	Unclear	Unclear	Unclear
76	INTERFACIAL TURBULENCE IN GAS-LIQUID MASS TRANSFER.	IMAISHI, N; SUZUKI, Y.; HOZAWA, M.; FUJINAWA, K.	THE FUNDAMENTAL CHARACTERISTICS OF INTERFACIAL TURBULENCE IN GAS-LIQUID MASS TRANSFER WERE STUDIED BY DESORBING SIX SURFACE-ACTIVE SOLUTES FROM THEIR AQUEOUS SOLUTIONS IN A LIQUID-JET COLUMN AND A WETTED-WALL COLUMN, AND CALCULATING THE LIQUID-PHASE MASS TRANSFER COEFFICIENT FROM THE OBSERVED TRANSFER RATE USING OXYGEN AS A TRACER. THE ENHANCEMENT FACTOR R AND THE MARANGONI NUMBER MA WERE CORRELA…	Yes	Yes	Unclear	Unclear	Unclear	Unclear	Yes	Yes
77	The similarity between heat and mass transfer across the wind-driven air-water interface	Shimada, T.; Komori, S.	The frequency of appearance of the surface-renewal eddies below a wind-driven air-water interface in a wind-wave tank was measured to discuss the effects of liquid viscosity on the heat and mass transfer across the air-water interface. The results show that the convertable relation which represents the proportionality between the mass transfer coefficient and Sc-1/2 is incorrect in the wind- driv…	Yes	Yes	Yes	Yes	Unclear	Unclear	Unclear	Unclear
78	Experimental study of surfactant effects on pool boiling heat transfer	Tzan, Y.L.; Yang, Y.M.	In the first part of this work, nucleate boiling of aqueous solutions of sodium lauryl sulfate (SLS) over relatively wide ranges of concentration and heat flux was carried out in a pool boiling apparatus. The experimental results show that a small amount of surface active additive makes the nucleate boiling heat transfer coefficient h considerably higher, and that there is an optimum additive con…	Unclear	Unclear	Yes	Yes	Unclear	Unclear	No	No
79	Transfer of surface‐active agents across a liquid‐liquid interface	England, D.C.; Berg, J.C.	Analytical solutions are obtained for the transfer of an adsorbing solute across a liquid‐liquid interface taking into account the effects of molecular diffusion in both bulk phases, adsorptive accumulation at the interface, and energy barriers to adsorption and/or desorption. These solutions show that while adsorptive accumulation alone affects the transfer rate but little, the presence of an ad…	No	No	No	No	Unclear	Unclear	No	No
80	Effect of additives on the regeneration of a dilute absorbent	Zheng, G.S.; Worek, W.M.	Combined heat and mass transfer processes that occur when a liquid desiccant is regenerated in an open-cycle system have been investigated. The experimental setup consists of a channel where an absorbent solution flows over a heated plate and a stream of air flows over the liquid film in a counterflow arrangement. Additives were introduced to a liquid desiccant, a lithium chloride solution, and t…	Yes	Yes	Yes	Yes	Unclear	Unclear	Unclear	Unclear
81	Influence of surface active agents on oxygen absorption to the free interface in a stirred fermentor	Bull, D.N.; Kempe, L.L.	Liquid phase coefficients were measured for the absorption of oxygen from air to the free interface in stirred vessels. Coefficients for absorption into soft water were independent of the instantaneous dissolved oxygen concentration. Coefficients for absorption into soft water containing a surface active agent were strongly dependent on the instantaneous dissolved oxygen level. The degree of nonl…	Yes	Yes	Yes	Yes	Unclear	Unclear	Yes	Yes
82	The effect of oil films on water evaporation and oxygen content in sea water	Anikiev, V.V.; Mishukov, V.F.; Moiseevsky, G.N.; Tkalin, A.V.	The paper covers some results of laboratory and nature experiments on studying the effect of oil films on water evaporation rate and oxygen concentration in sea water. It is demonstrated that oil films on the sea surface reduce the rate of water evaporation by 15 to 33% due to diffusion resistance of oil film as well as energy resistance of monolayer of surface active substances at the film-water…	Yes	Yes	Yes	Yes	Unclear	Unclear	Yes	Yes
83	Nucleate pool boiling enhancement by means of surfactant additives	Wu, W.-T.; Yang, Y.-M.; Maa, J.-R.	While certain surfactant additives are well known to significantly enhance boiling heat transfer, the enhancement mechanism is still not so clear for the present. In order that more conclusive information of fundamental boiling phenomena in surfactant solutions can be collected, surfactant effects on interfacial properties at gas/liquid interface, nucleate boiling heat transfer, boiling incipienc…	Yes	Yes	Yes	Yes	Unclear	Unclear	Unclear	Unclear
84	Effects of molecular organization on photophysical behavior. 1. Steady-state fluorescence and fluorescence quantum yield studies of Langmuir-Blodgett monolayers of some surfactant porphyrins	Choudhury, B.; Weedon, A.C.; Bolton, J.R.	The surface chemistry of two new groups of surfactant carboxyporphyrins is described. These materials exhibit well-behaved monomolecular films at an air-water interface. In compressed monolayers, the porphyrin ring appears to be oriented so that the plane of the ring is perpendicular to the surface. The surface-pressure-molecular area isotherms change with the length and nature of the side chains…	Yes	Yes	Yes	Yes	Unclear	Unclear	No	No
85	Rates of Copper Extraction by LIX65N	Takahashi, K.; Takeuchi, H.	Extraction rate of copper from aqueous solution by LIX65N-kerosene solution was studied by use of an agitated vessel with a plane interface. The extraction rate was found to increase with repeated regeneration of the LIX solution with sulfuric acid solution. Such behavior is due to impurities contained in commercial LIX65N. They are surface-active substances that participate in a reaction between…	No	No	Yes	Yes	Unclear	Unclear	No	No
86	Mass transfer with chemical reaction in liquid foam reactors	Shah, P.S.; Mahalingam, R.	Mass transfer studies were conducted in a stable liquid foam reactor under various operating conditions to evaluate gas holdup, effective interfacial area, liquid‐phase mass transfer coefficient and a modified interfacial mass transfer coefficient to include the surface‐active agents employed. Gas holdup and effective interfacial area were evaluated experimentally. The interfacial mass transfer c…	Unclear	Unclear	Yes	Yes	Unclear	Unclear	Unclear	Unclear
87	CALCULATION OF THE RATE OF ELECTROCHEMICAL REACTIONS IN THE PRESENCE OF SURFACTANTS.	Afanas'ev, B.N.; Kuzyakova, L.M.	The energy of the interaction of a depolarizer ion found within the surface layer with ions of the supporting electrolyte found in the outer Helmholtz plane in the region of the negative surface charges when the electrode surface is completely filled with absorbate molecules ( theta equals 1) and when theta equals 0 has been calculated in the framework of the 'step' model. It has been shown that …	Unclear	No	Unclear	Unclear	Unclear	Unclear	No	Unclear
88	Absorption of CO2 by water and surfactant solutions in the presence of induced marangoni effect	Vázquez, G.; Antorrena, G.; Navaza, J.M.; Santos, V.	The absorption of CO2 at a plane interface by water and aqueous solutions of surfactants was measured in the presence and in the absence of Marangoni effect induced by deposition of a variety of liquids of low surface tension on the gas liquid interface. Measurement of the induced surface velocity distribution allowed mass transfer in the presence of induced convection to be related to interface …	Unclear	Unclear	Yes	Yes	Unclear	Unclear	No	No
89	The effect of surfactant on terminal velocity of and mass transfer from a fluid sphere in a non‐newtonian fluid	Kawase, Y.; Ulbrecht, J.J.	The effect of interfacial tension gradients on creeping flow past a fluid sphere (bubble or drop) in a non‐Newtonian fluid is investigated. The drag force and the Sherwood number for contaminated fluid spheres moving in a non‐Newtonian fluid are obtained by an approximate solution of equations of motion in the creeping flow regime. It has been found that surface‐active agents decrease both the te…	Unclear	Unclear	Yes	Yes	Unclear	Unclear	Unclear	Unclear
90	The effect of interfacial films on mass transfer rates in liquid-liquid extraction	Davies, J.T.; Mayers, G.R.A.	An investigation of "interfacial resistances" has shown that the liquid-liquid mass transfer rate in a stirred cell is reduced in the presence of both soluble and insoluble surface-active agents. For 200 r.p.m. stirring in each liquid phase the over-all coefficient, calculated on the basis of the water film, for the transfer of isopropyl alcohol from water to benzene was decreased from 6 × 10-4 t…	Unclear	Unclear	Yes	Yes	Yes	Yes	No	No
91	Effect of surface resistance arising due to surfactant on gas absorption accompanied by a chemical reaction in a foam‐bed‐reactor	Biswas, J.; Asolekar, S.R.; Kumar, R.	On the basis of an idealized foam bed, a model to predict conversion in a foam‐bed‐reactor containing surfactant has been developed. The model takes into account the effect of surface resistance, arising due to the presence of a surface active agent, on gas absorption accompanied by a chemical reaction in a foam matrix. To verify the theory, experiments have been carried out in a semi‐batch foam‐…	No	No	Yes	Yes	Unclear	Unclear	No	No
92	Dynamic surface tension effects on oxygen transfer	Masutani, G.K.; Stenstrom, M.K.	Recent advances in estimating mass transfer coefficients are largely restricted to clean water conditions, and engineers must still rely upon empirical methods such as α factors to correct results for process conditions. This research focuses on quantifying the volumetric mass transfer coefficient, KLa, and the liquid film coefficient, KL, using the dynamic surface tension (DST) measurement. Two …	Unclear	Unclear	Yes	Yes	Unclear	Unclear	Yes	Yes
93	Simultaneous mass transfer of acid and ions in a liquid anion exchanger	Kataoka, T.; Nishiki, T.; Ueyama, K.	To clarify the mechanism of simultaneous mass transfer of acid and ions with a liquid anion exchanger, the rate of extraction of acid and the transfer rates of each amine salt were measured in a stirred cell with a flat liquid-liquid interface. When the aqueous phase contained 0.5 wt.% of a surface-active agent, the transfer rates of each amine salt were found to be approximately predicted by the…	No	No	Yes	Yes	Yes	Yes	No	No
94	Measurement of the oxygen mass transfer through the air-water interface	Mölder, E; Mashirin, A; Tenno, T	Goal, Scope and Background. Gas mass transfer through the liquid-gas interface has enormous importance in various natural and industrial processes. Surfactants or insoluble compounds adsorbed onto an interface will inhibit the gas mass transfer through the liquid-gas surface. This study presents a technique for measuring the oxygen mass transfer through the air-water interface. Experimental data …	Yes	Yes	Yes	Yes	Yes	Yes	Yes	Yes
95	Research of oxygen mass transfer through the air-water surface at low bulk concentrations of surfactants	Molder, Erik; Tenno, Taavo; Tenno, Toomas	Oxygen transfer from the gaseous to the liquid phase is often technologically a very energy-consuming process. We studied the influence of small alcohol molecules (1-butanol, 2-butanol, 2-methyl-propanol, and 2-methyl-2-propanol) as surfactants to oxygen permeability and addressed the importance of experimental methodology. The oxygen mass transfer rate in the air-water surface layer was calculat…	Yes	Yes	Yes	Yes	Unclear	Unclear	Yes	Yes
96	Impact of anionic surfactants on oxygen transfer rate in the electroflotation process	Kotti, M.; Ksentini, I.; Ben Mansour, L.	This work concerns the treatment of liquid effluents rich in anionic surfactant by the electroflotation process in batch mode. The oxygen transfer was studied considering its importance for the abatement of the dissolved organic matter in the industrial effluents. The volumetric mass transfer coefficient (K(L)a) which is the key parameter in the characterisation of transfer process was evaluated …	Unclear	Unclear	Yes	Yes	Unclear	Unclear	Yes	Yes
97	Oxygen absorption in polymer plus surfactant aqueous solutions	Garcia-Abuin, Alicia; Gomez-Diaz, Diego; Losada, Maria; Navaza, Jose M.	The present work analyses oxygen absorption in a bubble column contactor using different complex liquid phases that include the presence of different solutes (surfactant and polymer) allowing the modification of liquid phases physical properties of liquid phases (mainly surface tension and viscosity). The influence of these properties over mass transfer rate and liquid side mass transfer coeffici…	Unclear	Unclear	Yes	Yes	Unclear	Unclear	Yes	Yes
98	Measurement of low air-water partition coefficients of organic acids by evaporation from a water surface	Li, Hongxia; Ellis, David; Mackay, Don	A novel system is described for the determination of the air-water partition coefficient (K-Aw) for substances that have low air-water partition coefficients, i.e., K-Aw < 10(-3), and may aggregate in solution, ionize, and display surface activity. The compound is evaporated isothermally from solution through an undisturbed air-water interface at a known gas flow rate, and its concentrations in t…	Yes	Yes	Yes	Yes	Unclear	Unclear	No	No
99	The effect of surfactants on oxygen mass-transfer through the air-water interface	Mölder, E; Tenno, T; Mashirin, A	The aim of the current study was to investigate the oxygen transfer rate through the water-air interface in the presence of different concentrations of various surfactants. The surfactants used in the current study were methanol, ethanol, 1-propanol and 1-butanol. The measurements were performed with an apparatus based on the electrochemical oxygen sensor. The results obtained showed that the imp…	Yes	Yes	Yes	Yes	Unclear	Unclear	Yes	Yes
100	Carbon Dioxide Mass Transfer in Gas-Liquid-Liquid System	Garcia-Abuin, Alicia; Gomez-Diaz, Diego; Navaza, Jose M.	The present work analyses the mass transfer process of carbon dioxide absorption from a gas phase to a liquid-liquid system, based on an aqueous and organic phase. A careful study has been performed analyzing different variables, mainly the gas flow rate fed to the bubble contactor and the silicone oil concentration in the liquid phase. The organic phase used to perform the emulsions is different…	No	No	Yes	Yes	Unclear	Unclear	No	No
101	Determination and analysis of convective heat transfer rates during immersion frying	Hubbard, Lynn Jeffrey	The first objective of this dissertation was to develop a laboratory method for the measurement of the convective heat transfer coefficient during immersion frying. The method developed was applied to the immersion frying of potato cylinders at an oil temperature of 180°C. The convective heat transfer coefficient was initially 300 W/m 2 K, it increased sharply to 1100 W/m 2 K, and gradually decre…	No	No	Yes	Yes	Unclear	Unclear	No	No
102	On liquid-liquid mass transfer in two-liquid-phase fermentations	Kollmer, A; Schmid, A; von Rohr, PR; Sonnleitner, B	Almost all two-liquid phase bioprocesses are characterized by the presence of surface active materials (biosurfactants), which significantly influence the interaction between the phases. In order to predict mass transfer rates during cultivations of Pseudomonas oleovorans biosurfactant was isolated from the biosuspension and added in defined amounts to n-octane/water model-dispersions. Effects of…	No	No	Yes	Yes	Unclear	Unclear	No	No
103	Mechanism of bacterial accumulation at the gas-liquid interface and its effect on the oxygen transfer rate	Hui, PohKi	Accumulation of microorganisms at the gas-liquid interface may positively or adversely affect interphase oxygen transport. Steady-state diffusion of oxygen to quiescent microbial suspensions are measured in our experiments. With no hydrodynamic complications, we are able to show unambiguously that oxygen transfer rates are significantly higher than the theoretical prediction based on the film the…	Yes	Yes	Yes	Yes	Unclear	Unclear	Yes	Yes
104	A STUDY OF OXYGEN-VECTORS WITH A MODEL OF OXIDATION OF GLUCOSE IN THE PRESENCE OF GLUCOSE-OXIDASE AND CATALASE	LI, TH; SU, YF; HONG, CH; CHEN, TL	The oxidation of glucose in the presence of glucose oxidase and catalase was employed for studying the oxygen transfer enhancement in an aqueous solution by additions of both n-hexadecane and soybean oil. Like surface-active agents, antifoam agents can decrease the oxygen transfer rate dramatically and thus played an important role in the oxygen transfer process. In the absence of antifoam agents…	Yes	Yes	Yes	Yes	Unclear	Unclear	Yes	Yes
105	MASS-TRANSFER ACROSS LIQUID-LIQUID INTERFACES .5. SIMULTANEOUS MASS-TRANSFER OF LIDOCAINE AND ALPRENOLOL FROM WATER TO CYCLOHEXANE	HILLGREN, U; NAHRINGBAUER, I	Summary unavailable	No	No	No	No	Unclear	Unclear	Unclear	Unclear
106	Effect of polyelectrolyte-surfactant complexation on Marangoni transport at a liquid-liquid interface	Duner, Gunnar; Kim, Michelle; Tilton, Robert D.; Garoff, Stephen; Przybycien, Todd M.	Complexation of surfactants and oppositely charged polyelectrolytes is expected to alter Marangoni transport at a fluid interface compared to either single component system due to altered interfacial tension isotherms and mass transfer rates as well as adsorption irreversibility effects. We investigate Marangoni transport at the oil/water interface by passing mixtures of the anionic surfactant so…	No	No	Yes	Yes	Unclear	Unclear	No	No
107	Mass-Transfer Enhancement or Reduction by Surfactant Presence at a Gas-Liquid Interface	Gomez-Diaz, D.; Navaza, J. M.; Sanjurjo, B.	We have analyzed the effects of surface-active substances on gas-liquid mass-transfer processes in a carbon dioxide-water absorption process, using a bubble column contactor to bring the two phases into contact. The liquid phases were polluted with surfactant at different concentrations under the critical micelle concentration. The analysis of the influence of liquid-phase contamination on the ab…	Yes	Yes	Yes	Yes	Unclear	Unclear	No	Unclear
108	MASS TRANSFER FROM SINGLE CARBON DIOXIDE BUBBLES IN CONTAMINATED WATER	Aoki, Jiro; Hayashi, Kosuke; Hosoda, Shogo; Hosokawa, Shigeo; Tomiyama, Akio; ASME	Mass transfer from single carbon dioxide bubbles rising through contaminated water in a vertical pipe of 12.5 mm diameter was measured to investigate effects of surfactant. The bubble diameter was widely varied to cover various bubble shapes such as spheroidal, wobbling, cap and Taylor bubbles. The gas and liquid phases were 99.9 % purity carbon dioxide and a surfactant solution made of purified …	Yes	Yes	Yes	Yes	Yes	Yes	No	No
109	A unified model of turbulent mass transfer under different interfacial conditions	Hasegawa, Y.; Kasagi, N.	We develop a theoretical model in order to predict the damping of the normal velocity fluctuation close to a contaminated air-water interface. In the present model, the flow field close to a contaminated interfacer is approximated by superposition of a free-surface flow at a clean interface and a surfactant-induced flow. It is shown that the present model can predict the normal velocity fluctuati…	Yes	Yes	Yes	Yes	Yes	Yes	No	Unclear
110	Frothers and gas dispersion: A review of the structure-property-function relationship	Yue Hua Tan; Finch, James A.	Over the past 20 years quantitative measures of frother functions have been developed to try to replace such qualitative descriptors as "weak" and "strong". One of these metrics is the critical coalescence concentration (CCC) that quantifies a frother's ability to reduce bubble size; another is the concentration at minimum velocity (CMV) that quantifies a frother's ability to reduce bubble rise v…	No	No	Unclear	Unclear	Unclear	Unclear	No	Unclear
111	Mass-transfer properties of microbubbles. 1. Experimental studies	Bredwell, MD; Worden, RM	Synthesis-gas fermentations have typically been gas-to-liquid mass-transfer-limited due to low solubilities of the gaseous substrates. A potential method to enhance mass-transfer rates is to sparge with microbubble dispersions. Mass-transfer coefficients for microbubble dispersions were measured in a bubble column. Oxygen microbubbles were formed in a dilute Tween 20 solution using a spinning dis…	Yes	Yes	Unclear	Unclear	Unclear	Unclear	Yes	Yes
112	The behaviour of gelatin and gelatin surfactant complexes at the oil/water interface.	Kirby, S.	Two techniques have been used to study the behaviour of gelatin at the oil/water interface. The rotating diffusion cell (RDC) has been used to study the transport of an azo dye (PADA) across the oil/water interface in the presence of gelatin. The addition of gelatin at concentrations below 1.0% w/w has a negligible effect on the flux of PADA between the aqueous phases. At higher concentrations, t…	No	No	Yes	Yes	Unclear	Unclear	No	No
113	Oxygen transfer and shear rate in surface aerator	Kumar, Bimlesh; Rao, Achanta Ramakrishna	Shear rate in a surface aeration system exerts a profound effect on its performance, affecting the mixing pattern, the power requirement and oxygen transfer process. Based on theoretical analysis, it is shown that the shear rate in the fluid is a function of the rotational speed N of the impeller in surface aeration systems. Analysis shows that the shear rate varies linearly with N in laminar flo…	Unclear	Unclear	Unclear	Unclear	Unclear	Unclear	Yes	Yes
114	Two-liquid phase bioprocess development: Interfacial mass transfer rates and explosion safety	Schmid, Andrew	During the past decade increasing numbers of two-liquid phase bioprocesses have been developed for the synthesis of fine chemicals. Such bioprocesses consist of a water immiscible organic solvent phase and an aqueous phase, containing the biocatalyst, such as microorganisms. The cultivation of cells in two-liquid phase media presents various advantages, which include the possibility to continuous…	No	No	Yes	Yes	Unclear	Unclear	No	No
115	Direct numerical simulation of the CO2 transfer from spherical bubbles to NaHCO3 and Na2CO3 aqueous solutions with clean and fully contaminated interface	Wylock, C.; Larcy, A.; Colinet, P.; Cartage, T.; Haut, B.	This work deals with the quantification of the bubble-liquid CO2 transfer rate coupled with chemical reactions in the liquid phase. A two-dimensional axisymmetrical model is developed. The numerical simulations are validated without chemical reaction. The validated numerical procedure is used to study the enhancement influence of chemical reactions on the bubble-liquid mass transfer rate. Moreove…	Yes	Yes	Yes	Yes	Yes	Yes	No	No
116	Validation studies to assist in the development of scale and system independent CFD models for industrial bubble columns	Ertekin, Ege; Kavanagh, John M.; Fletcher, David F.; McClure, Dale D.	Due to their widespread application there is substantial academic and industrial interest in modelling the hydrodynamics of bubble columns. To this end there is a need to develop and validate modelling approaches which are capable of being applied to industrial systems. In this paper we describe a model which is in good agreement with experimental data across a wide range of scales (columns from …	Unclear	Yes	Yes	Yes	Unclear	Unclear	Unclear	Unclear
117	Study of the influence of surfactants on the transfer of gases into liquids by inverse gas chromatography	Atta, KR; Gavril, D; Loukopoulos, V; Karaiskakis, G	The experimental technique of the reversed-flow version of inverse gas chromatography was applied for the study of effects of surfactants in reducing air-water exchange rates. The vinyl chloride (VC)-water system was used as a model, which is of great importance in environmental chemistry. Using suitable mathematical analysis, various physicochemical quantities were calculated, among which the mo…	Yes	Yes	Yes	Yes	Unclear	Unclear	No	No
118	Effect of surface contamination on interfacial mass transfer rate	Wissink, J. G.; Herlina, H.; Akar, Y.; Uhlmann, M.	The influence of surface contamination upon the mass transfer rate of a low diffusivity gas across a flat surface is studied using direct numerical simulations. The interfacial mass transfer is driven by isotropic turbulence diffusing from below. Similar to Shen et al. (J. Fluid Mech., vol. 506, 2004, pp. 79-115) the surface contamination is modelled by relating the normal gradient of the horizon…	Unclear	Unclear	Yes	Yes	Yes	Yes	Unclear	Unclear
119	Mass transfer from single carbon dioxide bubbles in contaminated water in a vertical pipe	Aoki, Jiro; Hayashi, Kosuke; Tomiyama, Akio	Mass transfer from single carbon dioxide bubbles rising through contaminated water in a vertical pipe of 12.5 mm diameter was measured to investigate effects of surfactant. The bubble diameter was widely varied to cover various bubble shapes such as spheroidal, wobbling, cap and Taylor bubbles. The gas and liquid phases were 99.9% purity carbon dioxide and a surfactant solution made of purified w…	Yes	Yes	Yes	Yes	Yes	Yes	No	No
120	Experimental analysis of the effects of liquid phase surface tension on the hydrodynamics and mass transfer in a square bubble column	Kouzbour, Sanaa; Gourich, Bouchaib; Stiriba, Youssef; Vial, Christophe; Gros, Fabrice; Sotudeh-Gharebagh, Rahmat	The effects of liquid surface tension were investigated on gas-liquid interfaces in bubbly flows through the analysis of hydrodynamic and mass transfer features. Tap water and aqueous solutions with two types of surfactant (cationic and anionic) are used as aqueous liquid phases. In fact, these surfactants are organic collectors consisting of an amine and ester. The influences of surfactant conce…	Yes	Unclear	Yes	Yes	Yes	Yes	Unclear	Unclear
121	Effect of Tween 80 on Bubble Size and Mass Transfer in a Bubble Contactor	Belo, Isabel; Garcia-Abuin, Alicia; Gomez-Diaz, Diego; Navaza, Jose M.; Vidal-Tato, Isabel	Gas absorption in aqueous solutions with Tween 80 and absorption processes based on hydrodynamics and mass transfer is determined. The impact of surfactant concentration on gas holdup and gas-liquid interfacial area is analyzed, observing an increase of these parameters with surfactant concentration. The influence of liquid-phase contamination on the absorption process is investigated on the basi…	Yes	Yes	Yes	Yes	Unclear	Unclear	Unclear	Unclear
122	Combined absorption and self-decomposition of ozone in aqueous solutions with interfacial resistance	Chang, CY; Chiu, CY; Lee, SJ; Huang, WH; Yu, YH; Liou, HT; Ku, Y; Chen, JN	A theoretical analysis is performed employing the film model for the isothermal absorption and self-decomposition of ozone in aqueous solutions with interfacial resistance, which is inversely proportional to the interfacial mass transfer coefficient k(g). A closed-form solution has been obtained. The effects of system parameters on the ozone mass transfer rate are examined. These parameters inclu…	Yes	Yes	Yes	Yes	Unclear	Unclear	No	Unclear
123	Water-to-air transfer of perfluorinated carboxylates and sulfonates in a sea spray simulator	Reth, Margot; Berger, Urs; Broman, Dag; Cousins, Ian T.; Nilsson, E. Douglas; McLachlan, Michael S.	One hypothesis for the origin of perfluorinated alkyl acids, their salts and conjugate bases (here collectively termed PFAAs) in the atmosphere is transfer from the surface ocean by sea spray, the mechanistic explanation being that the surface active properties of PFAAs result in their enrichment on the surface of bursting bubbles. The water-to-air transfer of C(6)-C(14) perfluorocarboxylates (PF…	Yes	Yes	No	No	Unclear	Unclear	No	Unclear
124	Influence of dissolved hydrocarbons on volumetric oxygen mass transfer coefficient in a novel airlift contactor	Jajuee, Babak; Margaritis, Argyrios; Karamanev, Dimitre; Bergougnou, Maurice A.	Hydrocarbon compounds are sparsely soluble in aqueous systems but, nonetheless, their presence can influence significantly mass transfer behavior in gas-liquid systems. water-p-xylene and water-p-xylene-naphthalene mixtures were employed in order to determine the influence of dissolved hydrocarbons on mass transfer of oxygen from air bubbles to water. The surface renewal-stretch model has been mo…	Yes	Yes	Yes	Yes	Unclear	Unclear	Yes	Yes
125	Determination of the liquid pool surfactant and protein concentration for semi-batch foam fractionation columns	Rosa, P. T. V.; Santana, C. C.; Carbonell, R. G.	A model is derived for the change with time of the concentration of a surface-active component in the liquid pool of a semi-batch foam fractionation process. The transport of surface-active material to the gas-liquid interface was assumed to be limited by the mass transfer rates, and the concentration of the adsorbed material at the interface was assumed to be in equilibrium with the concentratio…	No	No	Yes	Yes	Unclear	Unclear	No	No
126	Impact of Cellulose and Surfactants on Mass Transfer of Bubble Columns	Ahmia, Aida C.; Idouhar, Madjid; Wongwailikit, Kritchart; Dietrich, Nicolas; Hebrard, Gilles	The effects of cellulose, surfactants, and their combination on the hydrodynamic behavior and the liquid-side mass transfer coefficient of a bubble column were evaluated. For that purpose, different aqueous solutions containing surfactants (sodium dodecyl sulfate) and cellulose (microcrystalline cellulose, MCC) were investigated. The interfacial areas were calculated from the bubble diameters, th…	Unclear	Unclear	Yes	Yes	Unclear	Unclear	Unclear	Unclear
127	Continuous removal of carbon dioxide by absorption employing a bubble column	Alvarez, E.; Gomez-Diaz, D.; Navaza, J. M.; Sanjurjo, B.	The present work includes studies related to the gas/liquid mass transfer process of carbon dioxide in polluted aqueous solutions with surface active substances. These studies have been carried out employing a thermostated cylindrical bubble column, where the gas phase was fed through different gas spargers based on glass porous plates. The absorption process has been characterized taking into ac…	Yes	Yes	Yes	Yes	Unclear	Unclear	No	No
128	Effects of Contaminants on the Mass-Transfer Characteristics of a Two-Impinging-Streams Gas-Liquid Reactor	Dehkordi, Asghar M.; Savari, Chiya	The mass-transfer characteristics of a new type of two-impinging-streams reactor (TISR) was studied by means of sodium sulfite solution as the liquid phase and air as the gas phase, in the presence and absence of various types of surface-active agents (SAAs). The influences of anionic, cationic, and nonionic SAAs on the specific interfacial area and overall volumetric mass-transfer coefficient ob…	Unclear	Unclear	Yes	Yes	Unclear	Unclear	Unclear	Unclear
129	Surfactant effects on α-factors in aeration systems	Rosso, D; Stenstrom, MK	Aeration in wastewater treatment processes accounts for the largest fraction of plant energy costs. Aeration systems function by shearing the surface (surface aerators) or releasing bubbles at the bottom of the tank (coarse- or fine-bubble aerators). Surfactant accumulation on gas-liquid interfaces reduces mass transfer rates, and this reduction in general is larger for fine-bubble aerators. This…	Yes	Yes	Yes	Yes	Yes	Yes	Unclear	Unclear
130	Experimental study of oxygen diffusion coefficients in clean water containing salt, glucose or surfactant: Consequences on the liquid-side mass transfer coefficients	Jamnongwong, Marupatch; Loubiere, Karine; Dietrich, Nicolas; Hebrard, Gilles	This present paper proposes new investigations aiming at: (i) studying the effect on oxygen diffusion coefficients of the presence in clean water of some compounds usually encountered in biological media and (ii) quantifying their consequences on liquid-side mass transfer coefficients. The oxygen diffusion coefficients D were firstly measured in various synthetic liquid phases containing either s…	Yes	Yes	Yes	Yes	Yes	Yes	Yes	Yes
131	The enhancement of the rate of absorption of CO2 in amine solutions due to the Marangoni effect	Buzek, J; Podkanski, J; Warmuzinski, K	Results of the experimental and theoretical investigations of the occurrence of cellular convection during absorption of CO2 in amine solutions (Marangoni effect) are presented. Experiments in CO2-aqueous solutions of MEA and CO2-aqueous Solutions of DEA systems show that cellular convection indeed occurs during chemisorption and that it can increase mass transfer rate significantly enough to low…	Yes	Yes	Yes	Yes	Unclear	Unclear	No	No
132	GAS-LIQUID MASS-TRANSFER IN A 4-PHASE STIRRED FERMENTER - EFFECTS OF ORGANIC-PHASE HOLD-UP AND SURFACTANT CONCENTRATION	VANDERMEER, AB; BEENACKERS, AACM; BURGHARD, R; MULDER, NH; FOK, JJ	The aerobic microbial production of fine chemicals from liquid hydrocarbon substrates that are poorly soluble in water usually asks for a four-phase stirred tank fermentor (a continuous aqueous phase containing the cells, a dispersed organic phase and a dispersed gas phase necessary for oxygen supply). Depending on the operating conditions the gas/liquid oxygen mass transfer can be the rate contr…	Yes	Yes	Yes	Yes	Unclear	Unclear	Yes	Yes
133	ABSORPTION IN MIXED SURFACTANT-POLYMERIC FILMS - A NOVEL PHENOMENON	MASHELKAR, RA; SOYLU, M	The influence of surface-active agents on gas absorption iri turbulently falling films has been well known (Levich, 1962; Davies, 1972). The action of soluble surface-active agents presumably occurs by their selective adsorption at the interface. This leads to a gradient of surfactant concentration and therefore to a shear stress which opposes the motion. The effect of an insoluble surface-active…	Unclear	Unclear	Yes	Yes	Unclear	Unclear	Unclear	Unclear
134	EFFECT OF SURFACE-ACTIVE AGENTS ON THE RATE OF LIQUID-SOLID MASS-TRANSFER AT GAS SPARGED REACTOR	ZARRAA, MA	The effect of surface active agents on the rate of liquid-solid mass transfer at a gas sparged single sphere was studied by measuring the rate of diffusion controlled dissolution of copper spheres in acidified chromate solution. Variables studied were N2 flow rate, type of surfactant, surfactant concentration and physical properties of the solution. The solid-liquid mass transfer coefficient was …	No	No	Yes	Yes	Unclear	Unclear	No	No
135	Luminescent probe synthesis for oxygen visualization technique: Application to the effect of surfactant structure on oxygen mass transfer	Lebrun, Gaelle; El Mokdad, Bilal; Le Men, Claude; Pimienta, Veronique; Coudret, Christophe; Roux, Clement; Hebrard, Gilles; Dietrich, Nicolas	Planar Laser Induced Fluorescence with Inhibition (PLIF-I) is a powerful technique for studying the local gas/liquid oxygen mass transfer from a single rising bubble. However, to track oxygen in the liquid phase, it is necessary to use an oxygen sensitive luminescent probe, which needs to be unreactive toward the liquid phase. This article presents the synthesis of a fluorophore, [Ru(dpp-diSO(3))…	Yes	Yes	Yes	Yes	Unclear	Unclear	Yes	Yes
136	Effect of nonionic surfactant partitioning on the dissolution kinetics of residual perchloroethylene in a model porous medium	Sharmin, R; Ioannidis, MA; Legge, RL	At concentrations above the critical micelle concentration, surfactants can significantly enhance the solubilization of residual nonaqueous phase liquids (NAPL) and, for this reason, are the focus of research oil surfactant-enhanced aquifer remediation (SEAR). As a consequence of their amphiphilic nature, surfactants may also partition to various extents between the organic and aqueous phases, th…	No	No	Yes	Yes	Yes	Yes	No	No
137	SURFACE CHEMICAL METHODS FOR THE REMOVAL OF TOXIC COMPOUNDS: SOLVENT SUBLATION AND PRECIPITATE FLOTATION THEORY AND EXPERIMENT	VALSARAJ, KALLIATT.	A mathematical model is proposed for the operation of a solvent sublation column for the removal of non volatile surface active compounds. This includes the statistical mechanical calculation of adsorption isotherms at air-water interfaces, solution to the diffusion equation for calculating the mass transfer coefficient and calculation of the average boundary layer thickness of the bubbles in the…	No	No	Unclear	Unclear	Unclear	Unclear	No	Unclear
138	Effect of surfactants on liquid-side mass transfer coefficients in gas-liquid systems:: A first step to modeling	Sardeing, Rodolphe; Painmanakul, Pisut; Hebrard, Gilles	This paper focuses on the effect of surfactants on the mass transfer parameters (volumetric mass transfer coefficient k(L)a and liquid-side mass transfer coefficient k(L)). Tap water and aqueous solutions with surfactants (anionic, cationic and non-ionic at concentrations up to 3500 mg l(-1)) are used as liquid phases. The bubbles are generated into a small-scale bubble column having an elastic m…	Yes	Yes	Yes	Yes	Yes	Yes	Unclear	Unclear
139	Influence of dissolved humic substances on the mass transfer of organic compounds across the air-water interface	Ramus, Ksenia; Kopinke, Frank-Dieter; Georgi, Anett	The effect of dissolved humic substances (DHS) on the rate of water-gas exchange of two volatile organic compounds was studied under various conditions of agitation intensity, solution pH and ionic strength. Mass-transfer coefficients were determined from the rate of depletion of model compounds from an apparatus containing a stirred aqueous solution with continuous purging of the headspace above…	Yes	Yes	Yes	Yes	Unclear	Unclear	Unclear	Unclear
140	Extreme surface propensity of halide ions in water	Piatkowski, Lukasz; Zhang, Zhen; Backus, Ellen H. G.; Bakker, Huib J.; Bonn, Mischa	Water possesses an extremely high polarity, making it a unique solvent for salts. Indeed, aqueous electrolyte solutions are ubiquitous in the atmosphere, biology, energy applications and industrial processes. For many processes, chemical reactions at the water surface are rate determining, and the nature and concentration of the surface-bound electrolytes are of paramount importance, as they dete…	No	No	No	No	Unclear	Unclear	No	No
141	Influence of SiO2 Nanoparticles and Surfactants on Extraction Efficiency: Sensitivity Analysis	Ghazvehi, Mohammad; Nasiri, Masoud; Mallah, Mohammad Hasan; Safdari, Jaber	The improvement of mass transfer in liquid-liquid extraction systems of pulsed packed columns has recently attracted much attention. The influence of nanoparticle and surfactant concentration on hydrodynamic characteristics and the mass transfer coefficient in the liquid phase were evaluated. The addition of nanoparticles increases the diffusion and mass transfer, but they are not stable in this …	No	No	Yes	Yes	Unclear	Unclear	No	Unclear
142	New insights into the effect of surfactants on oxygen mass transfer in activated sludge process	Campbell, Ken; Wang, Jianmin	Surfactants have been thought to significantly reduce oxygen transfer in activated sludge processes through reductions to oxygen diffusion at the air-liquid interface. However, this mechanistic understanding may not completely describe interactions between surfactants and biomass which can affect oxygen transfer. In this study lab-scale complete-mix activated sludge reactors with SRTs of 10 d, 20…	No	No	Yes	Yes	Unclear	Unclear	Yes	Yes
143	Liquid-liquid mass transfer property of two inline high shear mixers	Gu, Junjie; Xu, Qin; Zhou, Hongbin; Li, Wei; Zhang, Jinli	The liquid-liquid mass transfer properties of two inline high shear mixers (HSMs) were investigated by the liquid-liquid extraction (LLE) method using the water-benzoic acid-kerosene system. The characteristic parameters of the extraction efficiency (E) and volumetric mass transfer coefficient (K(L)a) were measured under different conditions involving the rotor speed, two liquid phase flow rates,…	No	No	Yes	Yes	Unclear	Unclear	No	No
144	Dynamics of mass transfer on a wafer surface in ozonated-water processing for photoresist removal	Narayanswami, N; Nelson, S	The paper presents a theoretical analysis of mass transfer rates on a wafer subjected to liquid phase processing. Expressions are derived for surface mass transfer as a function of process parameters. The predictions show overall agreement with experimentally observed trends for photoresist removal using ozonated-water in a spray system. DA	Unclear	Unclear	Unclear	Unclear	Unclear	Unclear	Unclear	Unclear
145	Effects of biosurfactant and emulsification on two-liquid phase Pseudomonas oleovorans cultures and cell-free emulsions containing n-decane	Schmid, A; Kollmer, A; Witholt, B	Pseudomonas oleovorans produces significant amounts of surfactants when grown on n-alkanes in two-liquid phase media. We determined the stability and droplet size distribution of emulsions formed by these biosurfactants in cell-free decane-water mixtures at different stirring speeds in a tank reactor. Above 1,500 rpm in the presence of 1 g l(aq)(-1) biosurfactant, stable emulsions were fonned wit…	No	No	Yes	Yes	Unclear	Unclear	No	No
146	Surfactant effects on alpha factors in full-scale wastewater aeration systems	Rosso, D.; Larson, L. E.; Stenstrom, M. K.	Aeration is an essential process in the majority of wastewater treatment processes, and accounts for the largest fraction of plant energy costs. Aeration systems can achieve wastewater oxygenation by shearing the surface (surface aerators) or releasing bubbles at the bottom of the tank (coarse- or fine-bubble aerators). Surfactants accumulate on gas-liquid interfaces and reduce mass transfer rate…	Yes	Yes	Yes	Yes	Yes	Yes	Unclear	Unclear
147	Effects of phase behaviour on mass transfer in micellar liquid/liquid systems	Paul, Niklas; Schrader, Philipp; Enders, Sabine; Kraume, Matthias	Transport limitations often occur in liquid/liquid systems and, for instance, are responsible for low reaction rates in homogeneous catalysed liquid/liquid reactions with water soluble catalysts. By using surfactants the water solubility of the reactants can be increased, which results in an increase of the reaction rate. Surfactants adsorb at liquid/liquid interfaces, but this is the place where…	Unclear	Unclear	Yes	Yes	Unclear	Unclear	No	No
148	Dissolution of polycyclic aromatic hydrocarbons from weathered contaminated soil	Yeom, IT; Ghosh, MM; Cox, CD; Ahn, KH	Dissolution of PAHs from soil contaminated with multi-component coal tar was investigated using a polymeric adsorbent, Tenax-TA and a nonionic surfactant, Brij 30. Tenax created maximum concentration gradient at the soil/water interface, thus maximizing interfacial mass transfer. Even in the presence of Tenax, the release of PAHs from the weathered soil was a very slow, noneqilibrium process. The…	No	No	No	No	Unclear	Unclear	No	No
149	Transport of passive scalar in turbulent shear flow under a clean or surfactant-contaminated free surface	Khakpour, Hamid R.; Shen, Lian; Yue, Dick K. P.	Direct numerical simulation is performed to study the turbulent transport of passive scalars near clean and surfactant-contaminated free surfaces. As a canonical problem, a turbulent shear flow interacting with a flat free surface is considered, with a focus on the effect of splats and anti-splats on the scalar transport processes. Using conditional averaging of strong surface flux events, it is …	Unclear	Unclear	Yes	Yes	Yes	Yes	No	No
150	Efficient microextraction process exploiting spontaneous interfacial convection driven by Marangoni and electric field induced instability: A computational fluid dynamics study	Mitre, Shirsendu; Singh, Sunil Kumar; Sheychenko, Ekaterina; Sachan, Mohit; Ghosh, Abir; Basak, Mitali; Pattader, Partho Sarathi Gooh	The present study focuses on the component transfer from one liquid phase to another liquid phase, commonly known as the extraction process, performed in a microchannel in the presence of spontaneous interfacial convection, driven by either an interfacial tension gradient or an applied external electric field. Marangoni instability occurs as a result of a lateral gradient of interfacial tension e…	No	No	Unclear	Unclear	Unclear	Unclear	No	No
151	Novel antifoam for fermentation processes:: Fluorocarbon-hydrocarbon hybrid unsymmetrical bolaform surfactant	Çalik, P; Ileri, N; Erdinç, BI; Aydogan, N; Argun, M	As foaming appears as a problem in chemical and fermentation processes that inhibits reactor performance, the eminence of a novel fluorocarbon-hydrocarbon unsymmetrical bolaform (FHUB: OH(CH2)(11)N+(C2H4)(2)(CH2)(2)(CF2)(5)CF3 I-) surfactant as an antifoaming agent as well as a foam-reducing agent was investigated and compared with other surfactants and a commercial antifoaming agent. The surface…	No	No	Yes	Yes	Yes	Yes	No	No
152	Study on absorption and transport of carbon in steel during gas carburizing with rare-earth addition	Yan, MF	The effect of rare-earth (RE) as a catalyst adding to carburizing atmosphere on absorption and transport of carbon is presented in this paper. The processing were carried out at 900 degreesC for different time in a decomposition atmosphere of kerosene and methanol with and without RE addition. The compositions of carburizing atmosphere such as CO, CH4, etc, and the average carbon concentrations i…	No	No	No	No	No	No	No	No
153	EFFECT OF SURFACE-ACTIVE SUBSTANCES ON THE RATE OF DIFFUSION CONTROLLED DEPOSITION OF METALS UNDER NATURAL-CONVECTION CONDITIONS	AHMED, AEM; ZOURAB, SM	The effect of cationic, anionic, amphoteric and non-ionic surfactants on the mass transfer coefficient of electrodeposition of Cu from acidified CuSO//4 has been investigated. It was found that the rate of Cu deposition, as represented by limiting current, decreases with increasing concentration of the surfactant. The ability of different SAS to decrease the rate of Cu deposition decreases in the…	No	No	Yes	Yes	Unclear	Unclear	No	Unclear
154	Gas-liquid mass transfer in the presence of ionic surfactant: effect of counter-ions and interfacial turbulence	Zhang, Shuo; Wang, Dong; Bu, Fang; Zhang, Xingwen; Fan, Pingping	This work investigated the effect of counter-ions and interfacial turbulence on oxygen transfer from gas to liquid phase containing ionic surfactant, and experiments were performed in a mechanically stirred reactor with flat gas-liquid interface. Counter-ions in terms of hydration ability and polarizability influence the interfacial coverage of ionic surfactants (i.e. cetytrimethylammonium bromid…	Yes	Yes	Yes	Yes	Unclear	Unclear	Yes	Yes
155	BUBBLE COALESCENCE AND MASS TRANSFER IN AIR SPARGED BIOREACTORS	OOLMAN, TIMOTHY	The productivity of a bioreactor is very often limited by the rate with which metabolic reactants are transferred to the microorganisms. This is particularly true of aerobic bioreactors. Oxygen is typically supplied to such systems by sparging air through the reactor. Because of its low solubility in aqueous solution, the rate of oxygen transport from the gas phase often controls the rate of micr…	No	No	No	No	No	No	No	No
156	TRANSPORT MECHANISMS OF A CONDENSING DROPLET WITH INSOLUBLE SURFACTANTS	CHANG, TAE-HO	First, a mathematical model appropriate for predicting condensation heat and mass transfer rates along the surface of a droplet moving in pure vapor is developed. A Karman-Pohlhausen type of integral approach was adopted for the solutions of vapor phase boundary layer equations. The rate-controlling mechanisms of pure vapor condensing on a droplet was found in the thermal core region of the liqui…	No	No	Yes	Yes	No	No	No	No
157	Prediction of gas-liquid mass transfer coefficient in sparged stirred tank bioreactors	Garcia-Ochoa, F; Gomez, E	Oxygen mass transfer in sparged stirred tank bioreactors has been studied. The rate of oxygen mass transfer into a culture in a bioreactor is affected by operational conditions and geometrical parameters as well as the physicochemical properties of the medium (nutrients, substances excreted by the micro-organism, and surface active agents that are often added to the medium) and the presence of th…	No	No	Unclear	Unclear	Unclear	Unclear	No	No
158	Effect of surfactants on liquid side mass transfer coefficients: A new insight	Hebrard, Gilles; Zeng, Jikun; Loubiere, Karine	Specific experiments are proposed to investigate the effect of surfactants on liquid side mass transfer coefficients. They are based on the determination of the liquid side mass transfer coefficient k(L) at a free gas-liquid interface, under controlled temperature and hydrodynamic conditions. Firstly, the methodology is validated in water at various rotation speeds and temperatures. In a second t…	Yes	Yes	Yes	Yes	Yes	Yes	Yes	Yes
159	Two-liquid-phase bioreactors for enhanced degradation of hydrophobic/toxic compounds	Déziel, E; Comeau, Y; Villemur, R	Two-liquid-phase culture systems involve the addition of a water-immiscible, biocompatible and non-biodegradable solvent to enhance a biocatalytic process. Two-liquid-phase bioreactors have been used since the mid-seventies for the microbial and enzymatic bioconversion of hydrophobic/toxic substrates into products of commercial interest. The increasing popularity of bioremediation technologies su…	No	No	No	No	Unclear	Unclear	No	Unclear
160	WHY SWIM UPSIDE-DOWN - A COMPARATIVE-STUDY OF 2 MOCHOKID CATFISHES	CHAPMAN, LJ; KAUFMAN, L; CHAPMAN, CA	Some catfishes in the genus Synodontis and its allied genera (family Mochokidae) swim upside down and exhibit reverse countershading. We demonstrate a potential respiratory function for this behavior through laboratory observations of upside down (Synodontis nigriventris) and right side up (Synodontis afrofischeri) species exposed to low PO2. Both species used aquatic surface respiration (ASR) at…	No	No	No	No	Unclear	Unclear	No	No
161	DIFFUSION OF SURFACE ACTIVE SOLUTES ACROSS LIQUID INTERFACES (CONVECTIVE)	CHERIAN, MATHEW	When a solute that is surface active diffuses across a liquid-liquid interface, its behavior is different from those molecules that are not surface active. Many investigators have reported an increase in mass transfer rates of the order of 200 to 600 percent, in systems in which surfactants are present. For non-surface active solutes, it is assumed with fair validity that there is a correspondenc…	No	No	Yes	Yes	Yes	Yes	No	No
162	Spray drying: Influence of developing drop morphology on drying rates and retention of volatile substances. 1. Single-drop experiments	Hecht, JP; King, CJ	Precise experiments were performed in which single drops of coffee or sucrose solutions containing a trace quantity of SF6 were dried. Simultaneous measurements were made of the drying rate, the loss rate of SF6, the drop temperature, and the physical appearance of the drop. The effects of adding small amounts of carboxymethyl cellulose (CMC) and sodium dodecyl sulfate (SDS) were also explored. M…	No	No	Yes	Yes	Unclear	Unclear	No	No
163	MASS TRANSFER TO THE FREE INTERFACE IN STIRRED VESSELS	Bin, Andrzej K.	Liquid-phase mass transfer coefficients between gas and a flat liquid interlace in a stirred tank are proportional to the average rate of energy dissipation raised to the power of one third for water and one quarter for organic solvents. This discrepancy can be attributed to the presence of surface active contaminants in aqueous systems.The critical value of the Reynolds number for the transition…	Yes	Yes	Yes	Yes	Yes	Yes	Unclear	Unclear
164	Transport Processes at Single Droplets in Micellar Liquid/Liquid Systems	Paul, Niklas; Kraume, Matthias; Schoen, Sebastian; von Klitzing, Regine	In many industrial applications, the knowledge of the occurring transport processes in liquid/liquid systems is of great interest to design a multiphase reactor or an extraction column, for instance. All transport processes in liquid/liquid systems are governed by the interface. In some processes surfactants are needed. Surfactants change many interfacial properties which affect the transport pro…	No	No	Yes	Yes	Unclear	Unclear	No	No
165	Interfacial Rheology Through Microfluidics	Martin, Jeffrey D.; Marhefka, Joie N.; Migler, Kalman B.; Hudson, Steven D.	The bulk properties and structural characteristics of emulsions arise substantially from their interfacial rheology, which depends strongly on surfactant mass transfer and its coupling to flow. Typical methods used to measure such properties often employ simpler flows and larger drops than those encountered in typical processing applications. Mass transfer mechanisms are governed by droplet size;…	No	No	Yes	Yes	Unclear	Unclear	No	No
166	A field scale evaluation of the airstripping of volatile organic compounds by surface aerators	Parker, WJ; Monteith, HD; Bell, JP; Melcer, H	The stripping of volatile organic compounds (VOCs) by surface aerators was evaluated in experiments performed at field scale. Each experiment consisted of dosing a tank containing tapwater with a selection of VOCs, activation of the aerator, and subsequent monitoring of the disappearance of the compounds. The tank contents were deoxygenated before the experiment thereby allowing concurrent measur…	Unclear	Unclear	Yes	Yes	Unclear	Unclear	Unclear	Unclear
167	An investigation into gas transfer from bubbles into water	Nock, William James	The current design of mass transfer systems for gas bubbles absorbing into a liquid is mainly restricted to the use of empirical relations which involve a high level of uncertainty. This is due to a lack of understanding of the interactions of gas bubbles and the liquid phase, and of how this affects the mass transfer. This work set out to enhance our understanding of the mass transfer of CO2 fro…	Yes	Yes	Yes	Yes	Unclear	Unclear	No	No
168	The Glycine-Glucolipid of Alcanivorax borkumensis Is Resident to the Bacterial Cell Wall	Cui, Jiaxin; Hoelzl, Georg; Karmainski, Tobias; Tiso, Till; Kubicki, Sonja; Thies, Stephan; Blank, Lars M.; Jaeger, Karl-Erich; Doermann, Peter	The marine bacterium Alcanivorax borkumensis produces a surface-active glycine-glucolipid during growth with long-chain alkanes. A high-performance liquid chromatography (HPLC) method was developed for absolute quantification. This method is based on the conversion of the glycine-glucolipid to phenacyl esters with subsequent measurement by HPLC with diode array detection (HPLC-DAD). Different mol…	No	Unclear	Unclear	Unclear	Unclear	Unclear	No	No
169	Effects of SDS surface-active agents on hydrodynamics and oxygen mass transfer in a square bubble column reactor: Experimental and CFD modeling study	Kouzbour, Sanaa; Maniscalco, Francesco; Buffo, Antonio; Vanni, Marco; Grau, Francesc Xavier; Gourich, Bouchaib; Stiriba, Youssef	This work examined experimentally and numerically the effects of sodium dodecyl sulfate (SDS) surfactant agent on mass transfer coefficients kLaL and kL in a high-aspect square bubble column reactor. To this end, SDS aqueous solutions at concentrations between 5 ppm and 30 ppm were prepared. Superficial gas velocity was varied from 0.74 cm.s  1 to 9.44 cm.s  1 covering all flow regimes to analy…	Yes	Yes	Yes	Yes	Unclear	Unclear	Yes	Yes
170	New porphyrins as semiconductor photosensitizers: Molecular engineering for solar energy conversion	Choudhury, Biswajit	The organizing properties of surface-active porphyrins can be employed to obtain large area, ordered arrays of electroactive organic molecules. The design, synthesis, and characterization of two families of surface active porphyrins, possessing variety of side chains, is described. These materials are solid at room temperature and exhibit well-behaved monomolecular films at an air-water interface…	Yes	Yes	Yes	Yes	Unclear	Unclear	No	No
171	Uptake of aromatic hydrocarbon vapors (benzene and phenanthrene) at the air-water interface of micron-size water droplets	Raja, S; Valsaraj, KT	Uptake of aromatic hydrocarbon vapors (benzene and phenanthrene) by typical micrometer-sized fog-water droplets was studied using a falling droplet reactor at temperatures between 296 and 316 K. Uptake of phenanthrene vapor greater than that predicted by bulk (air-water)-phase equilibrium was observed for diameters less than 200 mum, and this was attributed to surface adsorption. The experimental…	Yes	Yes	Unclear	Unclear	Unclear	Unclear	No	No
172	Surfactant effects on interfacial flow and thermal transport processes during phase change in film boiling	Premnath, Kannan N.; Hajabdollahi, Farzaneh; Welch, Samuel W. J.	The presence of surfactants in two-phase flows results in the transport and adsorption of surfactants to the interface, and the resulting local interfacial concentration significantly influences the surface tension between the liquid and vapor phases in a fluid undergoing phase change. This computational study is aimed at understanding and elucidating the mechanisms of enhanced flows and thermal …	No	No	Yes	Yes	Unclear	Unclear	No	No
173	A green alternative for oily wastewater treatment: lipase from Acinetobacter haemolyticus NS02-30	Sarac, N.; Ugur, A.	Biological treatment of wastewater is negatively affected by high concentrations of oil and grease, which decrease the oxygen transfer rate in the aerobic process by forming a layer on the water surface, making removal of oil and grease from manufacturing wastewater essential. However, the most common currently used techniques are inadequate as well as costly, and chemical methods create environm…	No	No	Unclear	Unclear	Unclear	Unclear	No	Unclear
174	A theoretical analysis of the effect of surfactant on the hydrodynamics and mass transfer from spherical and spherical-cap bubbles	Wong, Shu-Lun	The integral boundary layer theory is used to study the transfer of surfactant to the interface of millimeter-sized bubbles in water (100 $<$ Re $<$ 1000) and the effect of the surfactant on the hydrodynamics and mass transfer from spherical bubbles or the upper part of spherical-cap bubbles. The interface force balance equation when combined with the Gibbs equation to describe the interfacial te…	Yes	Yes	Yes	Yes	Unclear	Unclear	No	Unclear
175	A general diffusion model for mass transfer in colloidal liquid aphron systems	He, Yi; Wu, Zhichun; Mao, Zai-Sha	A general diffusion model for Solute transport in colloidal liquid aphron (CLA) systems is proposed in terms of diffusive mass transfer. The model incorporates five specific mass transfer resistances occurred at interfaces and in liquid phases. The experimental cases conducted in CIA systems are simulated successfully to verify the validity of numerical procedure and underlying assumptions. Both …	No	No	Yes	Yes	Unclear	Unclear	No	No
176	Influence of Pluronic F68 on Oxygen Mass Transfer	Sieblist, Christian; Jenzsch, Marco; Pohlscheidt, Michael	Pluronic F68 is one of the most used shear protecting additives in cell culture cultivations. It is well known from literature that such surface-active surfactants lower the surface tension at the gas-liquid interface, which influences the mass transfer. In this study, the effect of Pluronic F68 on oxygen mass transfer in aqueous solutions was examined. Therefore, the gassing in/gassing out metho…	Yes	Yes	Yes	Yes	Unclear	Unclear	Yes	Yes
177	Mass transfer and interfacial properties in two-phase microchannel flows	Martin, Jeffrey D.; Hudson, Steven D.	Drop-based microfluidic devices are becoming more common, and molecular mass transfer and drop circulation are issues that often affect the performance of such devices. Moreover, interfacial properties and surfactant mass transfer rates govern emulsion behavior. Since these phenomena depend strongly on drop size, measurement methods using small drops and flow typical of applications are desired. …	Unclear	Unclear	Yes	Yes	Unclear	Unclear	No	No
178	Removal of volatile organic compounds horn surfactant solutions by flash vacuum stripping in a packed column	Choori, UN; Scamehorn, JF; O'Haver, JH; Harwell, JH	Volatile organic compounds (VOCs) can be removed from contaminated ground water and subsurface media by surfactant-enhanced remediation processes. For the process to be economically competitive it is necessary to recover and reuse the surfactant from this concentrated solution. The VOC can be removed from this concentrated solution by flash vacuum stripping, leaving the surfactant solution for re…	Unclear	Unclear	Yes	Yes	Unclear	Unclear	No	No
179	Amphiphilic flavins in micelles and Langmuir -Blodgett films	Shaffer, ShaDonna Patrice	Flavins are important natural coenzymes for a large number of redox enzymes known as flavoenzymes. The oxidation of NADH to NAD is one of many important flavoenzymes because it is a key step in respiration. Surfactants have been known to accelerate or inhibit these biological redox reactions. We used four different flavins and four different surfactants to observe the effect mixing these compound…	No	No	Yes	Yes	Unclear	Unclear	No	Unclear
180	Mixed-surfactant additives for enhancement of air-atomized spray cooling of a hot steel plate	Ravikumar, Satya V.; Jha, Jay M.; Sarkar, Ishita; Pal, Surjya K.; Chakraborty, Sudipto	The current study covers the cooling enhancement of a hot stainless steel plate using mixtures of ionic and nonionic surfactant additives in air-atomized water spray. The surfactant when dissolved in water, exhibits surface activity to influence the atomization process as well as solid-liquid contact by forming a monolayer at air-water interface. The properties of monolayer formed by mixed-surfac…	Yes	Yes	Yes	Yes	Unclear	Unclear	No	No
181	Influences of gas-liquid interface contamination on bubble motions, bubble wakes, and instantaneous mass transfer	Huang, Jie; Saito, Takayuki	To improve the efficiency of industrial processes and to precisely comprehend the complex mechanism of global warming, a thorough understanding of the mass transfer mechanism from a bubble to the surrounding liquid is essential. Here we investigated a single CO2 bubble (2.9 mm in equivalent dia.) that ascended in a zigzag motion in purified water and in water contaminated with a very small amount…	Yes	Yes	Yes	Yes	Yes	Yes	No	No
182	Improved analysis and modeling of the oxygen mass transfer process in aeration systems	Hutter, Joseph Charles	This study has developed two new separate and distinct oxygen mass transfer models for the evaluation and design of diffused/subsurface aeration systems and mechanical surface aerators. In contrast to currently used models, these models are based on a rigorous fundamental theoretical analysis of the oxygen mass transfer processes which occur in these very different types of aeration systems. The …	Yes	Yes	Yes	Yes	Yes	Yes	Yes	Yes
183	Stability Mechanism of Nitrogen Foam in Porous Media with Silica Nanoparticles Modified by Cationic Surfactants	Wu, Yining; Fang, Sisi; Zhang, Kaiyi; Zhao, Mingwei; Jiao, Baolei; Dai, Caili	This work aims at studying the effect of electrostatic interactions between cationic surfactants and silica nanoparticles (NPs) on foam stability in porous media. The physio-chemical property of NPs, the gasliquid interface properties, the foam flow characteristics, together with the stability under different concentrations of surfactant and NPs were investigated and compared. It was found that t…	Yes	Yes	Yes	Yes	Unclear	Unclear	Unclear	Unclear
184	Henry's Law Constant and Overall Mass Transfer Coefficient for Formaldehyde Emission from Small Water Pools under Simulated Indoor Environmental Conditions	Liu, Xiaoyu; Guo, Zhishi; Roache, Nancy F.; Mocka, Corey A.; Allen, Matt R.; Mason, Mark A.	The Henry's law constant (HLC) and the overall mass transfer coefficient are both important parameters for modeling formaldehyde emissions from aqueous solutions. In this work, the apparent HLCs for formaldehyde aqueous solutions were determined in the concentration range from 0.01% to 1% (w/w) and at different temperatures (23, 40, and 55 degrees C) by a static headspace extraction method. The a…	Unclear	Unclear	Yes	Yes	Unclear	Unclear	Unclear	Unclear
185	Volatilization reduction of monoaromatic compounds in nonionic surfactant solutions	Chao, Huan-Ping; Lee, Jiunn-Fwu; Lee, Chung-Kung; Huang, Fu-Chang; Annadurai, Gurusamy	Changes in the overall mass transfer coefficient (K(OL)) of several volatile organic compounds (VOCs) in surfactant (Triton X-100. Triton X-305, and Triton X-405) solutions are investigated. Different surfactant concentrations, from below to above the critical micelle concentration (CMC), are used to examine the possible inhibition effects on the volatilization of VOCs. The volatilization reducti…	Yes	Yes	Yes	Yes	Unclear	Unclear	No	No
186	Flow pattern study, gas hold-up and gas liquid mass transfer correlations in a bubble column: Effect of non - coalescing water - organic mixtures	Fadili, Amina; Essadki, Abdel Hafid	Experiments of hydrodynamic and gas liquid mass transfer were carried out in a bubble column of 19.4 cm internal diameter and of 4 m height. The liquid phase can be either tap water or a coalescence inhibitor system, using aqueous solutions of three alcohols (ethanol, 2-propanol and 1-butanol) with a volumetric concentration of 0.05% v/v and sodium dodecyl sulfate: SDS (10(-3) mol/L) as an anioni…	Unclear	Unclear	Yes	Yes	Unclear	Unclear	Unclear	Unclear
187	The interaction of solute transfer, contaminants and drop break-up in rotating disc contactors: Part I. The coupling of the mass transfer and breakage processes via interfacial tension	Cauwenberg, V; Degreve, J; Slater, MJ	In order to investigate the influence of solute transfer and of surface active agents on the drop breakage process in liquid-liquid extraction columns, their effect on the interfacial tension has to be studied in detail. The difficulty encountered is that the interfacial tension during solute transfer continuously changes and that no simple apparatus is commercially available which can measure th…	No	No	Yes	Yes	Unclear	Unclear	No	No
188	Mechanism of mass transfer from bubbles in dispersions - Part II: Mass transfer coefficients in stirred gas-liquid reactor and bubble column	Linek, V; Kordac, M; Moucha, T	Experimental data on the average mass transfer liquid film coefficient (k(L)) in an aerated tank stirred by Rushton turbine and in bubble column are presented. Liquid media were used as 0.8M sodium sulphite solution, pure or with the addition of Sokrat 44 (copolymer of acrylonitrile and acrylic acid) or short-fiber carboxymethylcellulose (CMC) for the Newtonian and long-fiber CMC for the non-Newt…	Yes	Yes	Yes	Yes	Unclear	Unclear	Yes	Yes
189	Impact of a surfactant on a turbulent shear layer under the air-sea interface	Tsai, WT	The effects of surface active material (surfactant) on a turbulent shear layer near the air-sea interface are studied by direct numerical simulation of the flow. The study is motivated by the observation of the reduction of the scalar exchange rate across the air-sea interface by a surfactant film. Though the model, based on the concept of surface renewal by turbulent eddies, explains the observa…	Yes	Yes	Yes	Yes	Yes	Yes	No	No
190	Zero gas emission smelting.	Cavanagh, R.	A review of zero gas emission smelting has been carried out with particular emphasis on the fixation of sulphur dioxide gas generated during polymetallic sulphide smelting. Experimental investigations were undertaken on the fixation of sulphur by the reaction of calcined limestone or dolomite with high strength SO 2 at elevated temperatures using thermogravimetric techniques. The importance of SO…	Unclear	Unclear	Unclear	Unclear	Unclear	Unclear	No	No
191	Effect of oil lamination between plasticized starch layers on film properties	Basiak, Ewelina; Debeaufort, Frederic; Lenart, Andrzej	To reduce the hygroscopic character of biodegradable starch-based films, rapeseed oil was incorporated by lamination (starch-oil-starch 3-layers technique). The lipid lamination followed by starch solution casting step induced an emulsion type structure of dried films. Composite films are more opalescent and glossier than fatty free starch films. For all the films, structure is heterogeneous in t…	Unclear	Yes	Yes	Yes	Unclear	Unclear	Unclear	Unclear
192	A bioactive foam reactor for the removal of volatile organic compounds: system performance and model development	Song, JiHyeon; Kim, Yongsik; Son, Younggyu; Khim, Jeehyeong	A bioactive foam reactor (BFR), a novel bioreactor operated using surfactant foams and suspended microorganisms for the treatment of gaseous toluene, was investigated to characterize its performance with respect to the mass transfer and biodegradation rates. The BFR system consisted of two reactors in series; a foam column for toluene mass transfer using fine bubbles and a cell reservoir where su…	Unclear	Unclear	Yes	Yes	Unclear	Unclear	No	No
193	Design of stirred vessels with gas entrained from free liquid surface	Patwardhan, AW; Joshi, JB	In this review, the literature on surface aerators is critically analysed. In a number of studies, the critical speed for the onset of surface aeration has been correlated with the geometry of the system and the operating conditions. The studies on the rate of surface aeration, gas hold-up, mass transfer coefficients are inadequate for the design and scale-up. A comparison of the available design…	Unclear	Unclear	Unclear	Unclear	Unclear	Unclear	Unclear	Unclear
194	Mass-Transfer Behaviors in Alcohol Solutions in an Internal-Loop Airlift Reactor of 5-m Height	Deng, Zhonghuo; Wang, Tiefeng; Zhang, Nian; Wang, Zhanwen	Gas liquid mass-transfer behaviors in aqueous alcohol solutions were studied in an internal-loop airlift reactor of 5-m height and 0.28-m i.d. in the superficial gas velocity (U(g)) range from 2.0 to 10.0 cm/s. Air and aqueous n-butanol solutions were used as the gas and liquid phases, respectively. It was found that the volumetric mass-transfer coefficient decreased with increasing n-butanol con…	Yes	Yes	Yes	Yes	Unclear	Unclear	Unclear	Unclear
195	Dissolution without disappearing: multicomponent gas exchange for CO2 bubbles in a microfluidic channel	Shim, Suin; Wan, Jiandi; Hilgenfeldt, Sascha; Panchal, Prathamesh D.; Stone, Howard A.	We studied the dissolution dynamics of CO2 gas bubbles in a microfluidic channel, both experimentally and theoretically. In the experiments, spherical CO2 bubbles in a flow of a solution of sodium dodecyl sulfate (SDS) first shrink rapidly before attaining an equilibrium size. In the rapid dissolution regime, the time to obtain a new equilibrium is 30 ms regardless of SDS concentration, and the e…	Yes	Yes	Yes	Yes	Unclear	Unclear	Unclear	Unclear
196	MASS-TRANSFER ACROSS LIQUID-LIQUID INTERFACES .6. DISTRIBUTION RATE OF LIDOCAINE IN THE PRESENCE OF A NONIONIC SURFACTANT	HILLGREN, U; NAHRINGBAUER, I	Summary unavailable.	No	No	Yes	Yes	Unclear	Unclear	Unclear	Unclear
197	Investigation of induction of air due to ultrasound source in the sonochemical reactors	Kumar, A; Gogate, PR; Pandit, AB; Wilhelm, AM; Delmas, H	A detailed investigation into the phenomena of induction of air using a novel arrangement of the ultrasonic horn (tip is located just above the liquid surface) has been made with the quantification of the extent of induction in terms of the air entrainment rate and the gas-liquid mass transfer coefficient for the transfer of air into the system. The measurement of air entrainment rate was found t…	Yes	Yes	Yes	Yes	Yes	Yes	Unclear	No
198	Potential of off-gas analyses for sequentially operated reactors demonstrated on full-scale aerobic granular sludge technology	Baeten, Janis E.; van Dijk, Edward J. H.; Pronk, Mario; van Loosdrecht, Mark C. M.; Volcke, Eveline I. P.	This work shows how more variables can be monitored with a single off-gas sampler on sequentially operated than on continuously fed and aerated reactors and applies the methods to data from a full-scale aerobic granular sludge reactor as a demonstration and to obtain insight in this technology. First, liquid-gas transfer rateswere calculated. Oxygen (O2) absorption and carbon dioxide (CO2) emissi…	Yes	Yes	Unclear	Unclear	Unclear	Unclear	Unclear	Unclear
199	Unified study of flow regimes and gas holdup in the presence of positive and negative surfactants in a non-uniformly aerated bubble column	Cachaza, Elena M.; Elena Diaz, M.; Montes, Francisco J.; Galan, Miguel A.	In this paper, a study on the global gas holdup and hydrodynamic flow regimes developed in a partially aerated bubble column at variable air superficial velocities (U(G)) in the presence of positive and negative surfactants is presented. According to the results obtained, despite the different liquid phase properties variation caused by the presence of positive (alcohols) and negative (electrolyt…	Unclear	Unclear	Yes	Yes	Yes	Yes	Unclear	Unclear
200	Photoinduced electron transfer at liquid/liquid interfaces.: Part III.: Photoelectrochemical responses involving porphyrin ion pairs	Fermín, DJ; Duong, HD; Ding, ZF; Brevet, PF; Girault, HH	The interfacial photoreactivity of water soluble porphyrin ion pairs was explored by photocurrent measurements at the water/1,2-dichloroethane interface. The anionic zinc meso-tetrakis(p-sulfonatophenyl)- porphyrin and cationic zinc tetrakis(N-methylpyridyl)porphyrin undergo spontaneous association in solution, leading to electrically neutral surface active heterodimer species. Heterogeneous quen…	No	No	No	No	Unclear	Unclear	No	No
201	A Liquid Foam-Bed Photobioreactor for Microalgae Production	Jánoska, Ágnes	A novel concept of cultivating microalgae in liquid foam was developed with the intention of reducing biomass production costs. This cost reduction is based on reduced harvesting costs due to high biomass densities, and reduced energy requirements due to improved mass transfer and lower pressure drop in the foam-bed photobioreactor. Foam generation could be controlled by adding foaming agents and…	No	No	Yes	Yes	Unclear	Unclear	No	No
202	Gas-Liquid Interfacial Area in the Presence of Different Chain Length Surfactants	Gomez-Diaz, D.; Navaza, J. M.; Sanjurjo, B.	The influence of surface active substances on the gas-liquid interfacial area in bubble contactors has been confirmed in previous works. The aim of the present study is analyzing the effect of the surfactant characteristics (in relation to the chain length of the hydrophobic zone) on the gas-liquid interfacial area using a bubble column as a contactor, as well as the behavior of different, common…	Yes	Yes	Yes	Yes	Unclear	Unclear	Unclear	Unclear
203	Study on the effects of alcohol-enhanced air sparging remediation in a benzene-contaminated aquifer: a new insight	Chang, Yuehua; Yao, Meng; Bai, Jing; Zhao, Yongsheng	In this study, the effects of medium carbon chain alcohol (1-heptanol)-enhanced air sparging (AS) on the remediation of benzene-contaminated aquifers in different media (medium sand, channelized flow; gravel, bubbly flow) were investigated by comparison with a commonly used surfactant (sodium dodecylbenzene sulfonate (SDBS)). The results showed that the addition of 1-heptanol and SDBS significant…	Yes	Yes	Yes	Yes	Unclear	Unclear	Unclear	Unclear
204	A pressure-decay method to determine influence of a surface-active agent on interface and internal resistances to gas-liquid mass transfer	Yang, Zehao; Telmadarreie, Ali; Dong, Mingzhe; Bryant, Steven	When gas dissolves into a liquid, interface resistance can limit the mass flux. Increasing or decreasing interface resistance by means of surface-active agents is of interest in applications ranging from biomedicine to petroleum recovery. This paper describes a pressure-decay methodthat allows systematic investigation of both interface resistance and internal (diffusive) resistance during gas-to-…	No	No	Yes	Yes	Unclear	Unclear	Yes	Unclear
205	Deposition mechanism of trace metals on silicon wafer surfaces in ultra pure water	Homma, T; Tsukano, J; Osaka, T; Watanabe, M; Nagai, K	Spontaneous deposition of trace metal contaminants such as Cu onto silicon wafer surfaces in ultra pure water (UPW) was investigated, focusing upon the reaction pathways of their deposition processes. Scanning probe microscopy analysis revealed that 10-20 nm diameter Cu particles were formed by reductive deposition of ionic species to the metals, which was enhanced under deoxygenated condition. O…	No	No	No	No	Unclear	Unclear	No	Unclear
206	Experimental Evidence of Enhanced Adsorption Dynamics at Liquid-Liquid Interfaces under an Electric Field	Mhatre, Sameer; Simon, Sebastien; Sjoblom, Johan	In this work, we investigate the adsorption of surface-active compounds at the water-oil interface subjected to an electric field. A fluid system comprising a pendent water drop surrounded by an asphaltene-rich organic phase is exposed to a DC uniform electric field. Two subfractions of asphaltenes having contrasting affinities to the water-oil interface are used as surface-active compounds. The …	No	No	Yes	Yes	Unclear	Unclear	No	No
207	Emissions of Organic Compounds in Surfactant Solutions under Air Turbulence	Chao, Huan-Ping	The objective of this study was to investigate the effects of surfactants aggregating the gas-liquid interface on the volatilization rates of the organic compounds. The changes in the overall mass transfer coefficient (K-OL) and concentration at gas-liquid interface of organic compounds in surfactant (dodecylbenzene sulfonic acid sodium, DBS) solutions under wind speed conditions were used to elu…	Yes	Yes	Yes	Yes	Unclear	Unclear	No	No
208	Effects of interfacial surfactant contamination on bubble gas transfer	Rosso, Diego; Huo, Derry L.; Stenstrom, Michael K.	Surface active agents depress gas transfer at gas-liquid interfaces. They are present as measurable trace contaminants at all environmental and at most industrial interfaces. An experimental apparatus to concurrently measure dynamic surface tension and mass transfer was constructed and tested for single-bubble and multi-bubble experiments. In this work, the parameters describing time-dependent bu…	Yes	Yes	Yes	Yes	Yes	Yes	Unclear	Unclear
209	The effect of liquid phase properties on bubble column fluid dynamics: Gas holdup, flow regime transition, bubble size distributions and shapes, interfacial areas and foaming phenomena	Besagni, Giorgio; Inzoli, Fabio	The correct design, operation and scale-up of bubble columns rely on the knowledge of the fluid dynamics at the "bubble-scale" and at the "reactor-scale". This paper contributes to the existing discussion on the multi-scale fluid dynamics of bubble columns, and provides a. complete dataset concerning the influence of the liquid phase properties on bubble column fluid dynamics at "bubble-scale" an…	Unclear	Unclear	Yes	Yes	Yes	Yes	Unclear	Unclear
210	Investigation of CO2 hydrate formation conditions for determining the optimum CO2 storage rate and energy: Modeling and experimental study	Pivezhani, Farzane; Roosta, Hadi; Dashti, Ali; Mazloumi, S. Hossein	In this study, optimum conditions for CO2 hydrate formation are investigated in order to determine the maximum CO2 storage rate and optimum energy consumption. First, a wide range of new experiments are carried out by using three-blade, six-blade and anchor impellers. For each experiment, a mass transfer model and a semi-empirical equation are utilized and the amount of energy consumption is meas…	Unclear	Unclear	Unclear	Unclear	Unclear	Unclear	No	Unclear
211	Transient and persistent Marangoni-Benard convection in the presence of surfactants	Hanumanthu, Ram; Stebe, Kathleen J.	A liquid film subject to a transverse temperature gradient, with cool fluid above and hot fluid below, can erupt into a periodic flow caused by the Marangoni-Benard instability, a thermocapillary flow driven by the decrease in surface tension with temperature. A unit cell in this periodic flow has an upwelling of hot fluid at its center, and downward flow at the cool edges. There is renewed inter…	No	No	Yes	Yes	Unclear	Unclear	No	No
212	MECHANISMS OF PARTICLE TRANSFER IN A LIQUID, LIQUID SYSTEM: MODEL PARTICLE STUDY	KU, CHE-AN	The wetting characteristics of silica microbeads are modified by varying the reaction between the surface silanols with t-butyldimethylchlorosilane. The wicking method is used to obtain the contact angle of the particle systems. Increasing hydrophobicity is observed with increasing silanizing reaction. The surface free energy of particles are calculated from the contact angle data. Nondispersive …	No	No	Yes	Yes	Unclear	Unclear	No	No
213	MASS-TRANSFER ACROSS LIQUID-LIQUID INTERFACES .7. DISTRIBUTION RATE OF CHLORPROMAZINE, A HIGHLY SURFACE-ACTIVE BASE	HILLGREN, U; NAHRINGBAUER, I	Summary unavailable.	No	No	Yes	Yes	Unclear	Unclear	Unclear	Unclear
214	Biotransformation of ricinoleic acid into gamma-decalactone by Yarrowia lipolytica: Bioprocess optimization.		The biotechnological production of gamma-decalactone (a peach-like aroma compound) by biotransformation of ricinoleic acid carried out by microorganisms is an interesting process to produce the aroma with a ""natural"" label, which is valuable, considering the preference of consumers. Although there are many works described in the literature about this subject, several factors in the process rema…	Yes	Yes	Yes	Yes	Unclear	Unclear	Unclear	Unclear
215	Mathematical modelling of solidification of iron containing oxygen with the contribution of surface convection	Rejszek, R; Maciol, P; Wypartowicz, J	Oxygen is the surface active component of steel. Its uneven distribution in the vicinity of solid-liquid boundary during solidification is the reason of surface convection, which, in addition to free (temperature driven) and forced convection is the third mode of heat and mass transfer. This work presents an attempt of mathematical modelling of metal solidification with the contribution of surfac…	No	No	No	No	Unclear	Unclear	Unclear	Unclear
216	Effects of surface-active agents on mass transfer of a solute into single buoyancy driven drops in solvent extraction systems	Li, XJ; Mao, ZS; Fei, WY	Numerical simulation was made of transient mass transfer to a surfactant contaminated buoyancy-driven drop controlled by appreciable resistance in both liquid phases. For this purpose, the momentum equations were formulated and solved in a boundary-fitted orthogonal coordinate system. On the basis of resolved hydrodynamics of the contaminated drop, the transient mass transfer was formulated and s…	No	No	Yes	Yes	Unclear	Unclear	No	No
217	Surfactant adsorption onto activated carbon and its effect on absorption with chemical reaction	Rosu, Marius; Marlina, Anita; Kaya, Aydin; Schurnpe, Adrian	The effects of surfactant contaminations and activated carbon addition on physical gas absorption, and absorption with fast and instantaneous reaction (sulphite oxidation, carbon dioxide absorption into sodium hydroxide and monoethanol amine (MEA) solutions) have been studied in a stirred cell with a flat gas/liquid interface. Surfactants significantly decrease the liquid-side mass transfer coeff…	Yes	Yes	Yes	Yes	Unclear	Unclear	No	No
218	Solvent extraction using rapid stirring and a porous membrane phase separator: Thermodynamic and kinetic studies	Amankwa, Lawrence N.	An improved rapid-stir apparatus is described for performing liquid-liquid extraction rate studies in which instrument band broadening effects are reduced. The extraction cell incorporates a remote sample injector and a porous membrane phase separator. Although band broadening is reduced, nevertheless, it is shown that the resulting absorbance versus time extraction profile experiences severe dis…	No	No	Yes	Yes	Unclear	Unclear	No	No
219	Synergistic effects of organic additives on the discharge, nucleation and growth mechanisms of tin at polycrystalline copper electrodes	Barry, FJ; Cunnane, VJ	This paper presents the first quantitative effort at determining the synergistic effects of organic compounds on the discharge, nucleation and growth mechanisms of electrodeposited tin phases at galvanostatically prepared polycrystalline copper electrodes. Cathodic and anodic transfer coefficients, exchange current densities and the rate constant for the discharge of tin(II) are presented. The di…	No	No	Unclear	Unclear	Unclear	Unclear	No	No
220	THERMOCAPILLARY FLOW NEAR A HEMISPHERICAL BUBBLE ON A HEATED WALL	KAO, YS; KENNING, DBR	The flow driven by variations in surface tension round a hemispherical gas or vapour bubble on a heated wall has been investigated numerically for steady-state conditions over a wide range of values of dimensionless parameters, and experimentally for one set of conditions. Although six parameters are needed to specify the flow conditions, the magnitude of the liquid flow normal to the heated wall…	Yes	Yes	Yes	Yes	Yes	Yes	No	No
221	Finite volume method solution of pollutant transport in catchment sheet flow	Tayfur, Gokmen; He, Zhiguo; Ran, Qihua	A finite volume numerical method was employed in the solution of two-dimensional pollutant transport in catchment sheet flow. The full dynamic wave constituted the sheet flow while the advection-diffusion equation with sink/source terms was the pollutant transport model. It is assumed that the solute in the surface active layer is uniformly distributed and the exchange rate of the solute between …	No	No	Yes	Yes	Unclear	Unclear	No	No
222	A unifying approach to lipid oxidation in emulsions: Modelling and experimental validation	Schroen, Karin; Berton-Carabin, Claire C.	Lipid oxidation is a longstanding topic within the field of food technology, and is strongly related to loss of product quality and consumer acceptance. Both for bulk oils and emulsions, the chemical phenomena involved in lipid oxidation have been extensively researched, and various reaction pathways have been identified. They are different in bulk oil compared to oil-in-water (O/W) emulsions in …	No	No	Yes	Yes	Unclear	Unclear	No	No
223	Intensification of Gas Absorption in a Downward Flow Microbubble Bioreactor	Ansari, Manizheh	Bioreactors are of interest for value-upgrading of stranded or waste industrial gases, such as CO, CH4, or syngas. Process economics requires reduction of reactor cost and size while maintaining high production rate via rapid delivery of gas feedstock to the liquid phase which in turn requires a high volumetric mass transfer rate (k_L a). One strategy to achieve this goal is to increase interfaci…	Unclear	Unclear	Yes	Yes	Unclear	Unclear	Unclear	Unclear
224	New techniques to characterize properties of advanced dielectric barriers for sub-65 nm technology node	Vitiello, J.; Ducote, V.; Farcy, A.; Gosset, L. G.; Le-Friec, Y.; Hopstaken, M.; Jullian, S.; Cordeau, M.; Ailhas, C.; Chapelon, L. L.; Barbier, D.; Veillerot, M.; Danel, A.; Torres, J.	Of great interest for sub-65 nm interconnect technologies, low-k barriers are potentially sensitive to Cu diffusion and oxygen-based contamination, respectively leading to short circuits and to performance degradations of Cu lines. Two characterization methods were developed to evaluate these potential weaknesses, (i) liquid phase decomposition (LPD), coupled to Cu contamination analysis in a sac…	No	No	Unclear	Unclear	Unclear	Unclear	No	Unclear
225	Atom-by-atom analysis of microtip emitter surfaces by the scanning atom probe	Nishikawa, O; Watanabe, M; Ohtani, Y; Maeda, K; Tanaka, K; Sekine, T; Itoh, J	Unique capabilities of the scanning atom probe, atomically high resolution and atom-by-atom mass analysis, were utilized to investigate the compositional distribution in the individual apexes of a silicon microtip array and fine grains of chemical vapor deposition diamonds. The dry-etched silicon tips contain a large amount of carbon and hydrogen and the HF-treated tips contain even oxygen and fl…	No	No	No	Unclear	Unclear	Unclear	No	No
226	Kinetics of low-temperature out-diffusion of copper from silicon wafers	Shabani, MB; Okuuchi, S; Shimanuki, Y	The kinetics of low temperature out-diffusion of Cu has been investigated for different boron doping levels of p-type silicon wafers. Out-diffusion of Cu was studied during the cooling period after different annealing temperatures, during anneals at 400 degrees C and at room temperatures. It was found that the out-diffusion time of Cu strongly depends on the concentration of boron in the wafers a…	Unclear	Unclear	No	No	Unclear	Unclear	No	No
227	Enhanced Heat Transfer in Nucleate Pool Boiling of Aqueous Surfactant and Polymeric Solutions	Wasekar, Vivek M.; Manglik, Raj M.	The presence of surfactant or polymer additives at low concentrations in water has been found to enhance the nucleate boiling heat transfer coefficient significantly. Traces of these additives cause no significant change in thereto-physical properties of the solvent except for surface tension and/or apparent viscosity. However, the boiling behavior of the solution is changed appreciably, and the …	Unclear	Unclear	Yes	Yes	Unclear	Unclear	No	No
228	The role of HO2- in SC-1 cleaning solutions	Verhaverbeke, S; Parker, JW; McConnell, CF	The RCA Standard Clean, developed by W. Kern and D. Puotinen in 1965 and disclosed in 1970 [1] is extremely effective at removing contamination from silicon surfaces and is the defacto industry standard.[2]. The RCA clean consists of two sequential steps: the Standard Clean 1 (SC-1) followed by the Standard Clean 2 (SC-2). The SC-1 solution, consisting of a mixture of ammonium-hydroxide, hydrogen…	No	No	No	No	Unclear	Unclear	Unclear	No
229	A review of enhanced heat transfer in nucleate pool boiling of aqueous surfactant and polymeric solutions	Wasekar, VM; Manglik, RM	The presence of surfactant or polymer additives at low concentrations in water has been found to enhance the nucleate boiling heat transfer coefficient significantly. Traces of these additives cause no significant change in thermo-physical properties of the solvent except for surface tension and/or apparent viscosity. However, the boiling behavior of the solution is changed appreciably, and the e…	No	No	Yes	Yes	Unclear	Unclear	No	No
230	Simulation of a fixed bed adsorber packed with protonated cross-linked chitosan gel beads to remove nitrate from contaminated water	Jaafari, K; Ruiz, T; Elmaleh, S; Coma, J; Benkhouja, K	Nitrate, contained in surface or groundwater, can be removed by sorption on protonated cross-linked chitosan gel beads. The sorption capacity is large enough to meet the standard of drinkable water. The isothermal equilibrium curves are straight lines which were established for a contaminated groundwater. The sorption kinetics is not limited by pore diffusion and is well modelled by a phenomenolo…	Unclear	Unclear	No	No	Unclear	Unclear	Unclear	Unclear
231	Nucleate pool boiling heat transfer in aqueous surfactant solutions	Wasekar, Vivek Mahadeorao	Saturated, nucleate pool boiling in aqueous surfactant solutions is investigated experimentally. Also, the role of Marangoni convection, driven both by temperature and surfactant concentration gradients at the vapor-liquid interface of a nucleating bubble is computationally explored. Experimental measurements of dynamic and equilibrium σ using the maximum bubble pressure method indicate dynamic σ…	No	No	Yes	Yes	Yes	Yes	No	No
232	THE ACTION OF LECITHIN MONOLAYERS ON MOSQUITOS .3. STUDIES IN IRRIGATED RICE-FIELDS IN KENYA	REITER, P	The feasibility of using monolayers of lecithin to control the larvae and pupae of anopheline mosquitoes was investigated in irrigated rice fields in Kenya. Solutions of soya lecithin in kerosene spread rapidly over the breeding sites but full surface pressure (measured with a Wilhelmy balance) was attained only slowly. Tests with larvae confirmed that patches of low surface pressure persisted fo…	No	No	No	No	Unclear	Unclear	No	No
233	Synergistic adsorption of surface-active components at the air-liquid interface improves foaming properties of plant-based egg analogues	Lu, Zhou; Lee, Pin-Rou; Yang, Hongshun	Foaming is an important functionality of eggs in aerated food products. However, plant proteins, the main components of plant-based egg analogues, are generally inferior in foaming compared to egg proteins. Hence, this study aimed to elucidate the foaming mechanisms in plant-based egg analogues modified by different amounts of hydroxypropyl methylcellulose (HPMC). The molecular adsorption at the …	Unclear	Unclear	Unclear	Unclear	Unclear	Unclear	Unclear	Unclear
234	Biopolymeric antimicrobial films: Study of the influence of hydroxypropyl methylcellulose, tapioca starch and glycerol contents on physical properties	Villacres, Ricardo A. Espinel; Flores, Silvia K.; Gerschenson, Lia N.	Mixture design methodology was applied to study the effect of different levels of tapioca starch (TS), hydroxypropyl methylcelullose (HPMC), and glycerol (Gly) on the physical properties of biopolymeric films supporting potassium sorbate (KS; 03% w/w) with the goal of contributing to the development of materials for preventing food surface contamination. Mechanical properties, water vapour permea…	No	No	No	No	Unclear	Unclear	No	No
235	The effect of SDS surfactant on surface reaeration coefficient: a laboratory scale approach	Ferreira, Murilo de Souza; Soeira, Thiago Vinicius Ribeiro; Ferreira, Deusmaque Carneiro; Luz, Mário Sergio da; Poleto, Cristiano; Gonçalves, Julio Cesar de Souza Inácio	Surface reaeration coefficient (K2), which represents the transfer of oxygen at the air-water interface, is an important variable in aquatic ecosystems. K2 is influenced by several factors, including surfactants; furthermore, this coefficient is used in water-quality models, which requires its correct estimation. This study evaluated the effects of the surfactant Sodium Dodecyl Sulfate (SDS) on K…	Yes	Yes	Yes	Yes	Unclear	Unclear	Yes	Yes
236	Photopolymerization in supercritical carbon dioxide	Meng, Zhun	The process of photopolymerization of polyethylene glycol diacrylate in supercritical carbon dioxide system was explored. Supercritical carbon dioxide was obtained in a high pressure chamber by adding carbon dioxide into the chamber and adjusting the temperature and pressure befittingly. Then carbon dioxide, and solution of reactive monomer and photo initiator were sprayed simultaneously into the…	No	No	No	No	Unclear	Unclear	No	Unclear
237	Oxygen mass transfer and hydrodynamic behaviour in wastewater: Determination of local impact of surfactants by visualization techniques	Jimenez, Melanie; Dietrich, Nicolas; Grace, John R.; Hebrard, Gilles	Powerful techniques, based on the Planar Laser Induced Fluorescence (PLIF) technique, are deployed to locally visualize and quantify the impact of surfactants in wastewaters on hydrodynamics and oxygen mass transfer. Bubble diameter, aspect ratio, rise velocity, contamination angle, as well as flux, flux density, liquid side mass transfer and diffusion coefficients of transferred oxygen are deter…	Yes	Yes	Yes	Yes	Unclear	Unclear	Yes	Yes
238	Corrosion and protection of magnesium alloys	Ghali, E	The oxide film on magnesium offers considerable surface protection in rural and some industrial environments and the corrosion rate lies between that of aluminum and low carbon steels. Galvanic coupling of magnesium alloys, high impurity content such as Ni, Fe, Cu and surface contamination are detrimental for corrosion resistance of magnesium alloys. Alloying elements can form secondary particles…	No	No	No	No	Unclear	Unclear	No	No
239	Aqueous Phase Oligomerization of Methyl Vinyl Ketone by Atmospheric Radical Reactions	Renard, Pascal; Reed Harris, Allison E.; Rapf, Rebecca J.; Ravier, Sylvain; Demelas, Carine; Coulomb, Bruno; Quivet, Etienne; Vaida, Veronica; Monod, Anne	Aqueous phase oxidation reactions in atmospheric particles can yield high molecular weight products and create secondary organic aerosol (SOA) upon droplet evaporation. Oxidation by hydroxyl radicals to create oligomers in solution that form SOA has been previously investigated; however, mixed organic solutions that can initiate radical chemistry have been largely overlooked. In aqueous solution,…	No	No	No	No	Unclear	Unclear	No	No
