# Supplementary material for: Systematic Map of Chemical and Biological Surfactant Effects on Oxygen Mass Transfer at the Air–Water Interface
Source: Water Environ Res. 2026 Jan 14;98(1):e70271. doi: 10.1002/wer.70271 (PMC12802822; doi:10.1002/wer.70271)
Supplement: Supplementary file 7 — Data S7: Supporting information. [file WER-98-e70271-s002.xlsx]

## Sheet:  data_extraction_encoding
Metadata attributes to be extracted during data coding for articles that pass the title and abstract and full text screening stages
Category	Attribute Name	Description
In general	Study ID	Unique identifier for each study
	Full text available	Whether the full text of the article is available (available, unavailable)
	Language	Language used to write the study text
	Tracker name	Name of the person who analyzed the full text
	Tracking date	Full text display date
	Full text eligibility	Whether the article is eligible for inclusion based on full-text screening (include, exclude)
	Sorting notes	Tracker notes on the full text screening phase
Bibliographic	Type of publication	Type of publication (peer-reviewed, book chapter, etc.)
	Author(s)	Author(s) of the article
	Year of publication	Year the article was published (YYYY)
	Title	Article title
	Diary name	Name of the journal where the article was published
	Volume	Volume of the journal in which the article was published
	Page numbers	Article page numbers
	DOI	Article DOI
	URL	Article URL
Population	Eligibility of the population	Inclusion versus exclusion decision during the full-text population screening phase (include, exclude)
	Type of environmental interface
	Type of gas
	Type of liquid
Display and/or comparator	Eligibility for exhibition and/or comparator	Inclusion versus exclusion decision during the full-text screening phase for exhibition (include, exclude)
	Type of chemical surfactant
	Type of contaminant with similar impact
	Type of water used as a comparator
Type of study	Eligibility of the type of study	Inclusion versus exclusion decision during the full-text screening phase for study type (include, exclude)
	Type of study	Type of study (experimental, modeling, etc.)
Results	Eligibility of the result
	Independent variables	Response variables (effects)
	Dependent variables	Explanatory variables (causes)
	Future research	Knowledge gaps

## Sheet: extract_test_list
CODING AND METADATA EXTRACTION - TEST LIST
GENERAL DATA								BIBLIOGRAPHIC DATA									POPULATION DATA			EXPOSURE DATA AND COMPARATOR				RESULTS DATA																									Future research
Attribute								Attribute									Attribute			Attribute				Attribute
ID	Do I need to confirm my eligibility?	Full text available	Language	Tracker name	Tracking date	Eligible for inclusion?	Tracker notes	Type of publication	Author(s)	Year of publication	Title	Name of journal	Volume	Page numbers	DOI	URL	Type of environmental interface	Type of gas	Type of liquid	Type of compound with surfactant properties	Type of contaminant with similar impact	Using a comparator	TYPE OF STUDY	Dependent variables (effects)										Independent variables (causes)
3	Yes	No	English	LO	January to February 2024	No, full text not available	-	Scientific article	Wayne J. Parker, Hugh D. Monteith, John P. Bell, Henryk Melcer	1996	A field scale evaluation of the airstripping of volatile organic compounds by surface aerators	Environmental water research	68	1132-1139	10.2175/106143096X128531	https://onlinelibrary.wiley.com/doi/abs/10.2175/106143096X128531	-	-	-	-	-	-	-	-	-	-	-	-	-	-	-	-	-	-	-	-	-	-	-	-	-	-	-	-	-	-	-	-	-
7	Yes	Yes	English	LO	January to February 2024	No, because it didn't specifically analyze oxygen	-	Scientific article	J. Ermers a, b, ∗, S. Kottapalli a, NP Waterson b, DMJ Smeulders a, G. Nakiboglu a, b	2021	A predictive model for dissolution of stably trapped bubbles in corner cavities	International Journal of Heat and Mass Transfer	179	-	10.1016/j.ijheatmasstransfer.2021.121703	https://www-webofscience.ez49.periodicos.capes.gov.br/wos/woscc/full-record/WOS:000706087700010	Air-water	Components of air: nitrogen and oxygen	Demineralized water	-	-	Demineralized water	-	Gas mass transfer rate (experiment and numerical simulations of nitrogen and oxygen transport)	Sherwood number (experiment and numerical simulations)	-	-	-	-	-	-	-	-	Schilidt number	Reynolds number	Geometry (diameter) of the cylindrical tank	Pressure in the system	Time for the bubble to completely dissolve	Flow rate	Temperature	Rate of change of bubble volume	Kinematic viscosity	-	-	-	-	-	-	-
10	No	Yes	English	LO	January to February 2024	Yes	-	Scientific article	Tai-Hsing Li, Yuh-Fan Su, Chia-Hong Hong, Teh-Liang Chen	1994	A STUDY OF OXYGEN-VECTORS WITH A MODEL OF OXIDATION OF GLUCOSE IN THE PRESENCE OF GLUCOSE-OXIDASE AND CATALASE	CHEMICAL ENGINEERING JOURNAL OF JAPAN	27	205-210	10.1252/jcej.27.205	https://www.jstage.jst.go.jp/article/jcej/27/2/27_2_205/_article/-char/ja/	Air-water	Oxygen	Water	Sodium lauryl sulfate	n-hexadecane; soybean oil; anti-foaming agents	Contaminant-free water	Laboratory experiment	Oxygen transfer rate	The rate of NaOH consumption	-	-	-	-	-	-	-	-	Addition of n-hexadecane to the reaction medium.	Addition of soybean oil to the reaction medium.	Presence of the anti-foaming agent KM-70.		-	-	-	-	-	-	-	-	-	-	-	Exploring the mechanism of oxygen vectors
12	Yes	Yes	English	LO	January to February 2024	No, because it didn't specifically analyze oxygen	-	Annals article	Y. Hasegawa and N. Kasagi	2009	A unified model of turbulent mass transfer under different interfacial conditions	Heat and mass transfer by turbulence 6. Proceedings of the Sixth International Symposium on Heat and Mass Transfer by Turbulence	-	-	978-1-56700-262-1	https://www.researchgate.net/publication/228516908_A_unified_model_of_turbulent_mass_transfer_under_different_interfacial_conditions	Air-water	Not specified	Water	Not informed	-	Clean water	-	Speed normal to the surface	Interfacial mass transfer rate	-	-	-	-	-	-	-	-	Surfactant concentration (Marangoni number)	Reynolds number	Schilidt number	Viscosity	-	-	-	-	-	-	-	-	-	-	-	-
14	Yes	No	English	LO	January to February 2024	No, full text not available	-	Observation	MASHELKAR, RA and SOYLU, M	1984	ABSORPTION IN MIXED SURFACTANT-POLYMERIC FILMS - A NOVEL PHENOMENON	AICHE JOURNAL	30	688-691	10.1002/aic.690300433	https://aiche-onlinelibrary-wiley.ez49.periodicos.capes.gov.br/doi/10.1002/aic.690300433	-	-	-	-	-	-	-	-	-	-	-	-	-	-	-	-	-	-	-	-	-	-	-	-	-	-	-	-	-	-	-	-	-
18	No	Yes	English	LO	January to February 2024	Yes	-	Scientific article	Dale D. McClure, Marine Lamyb, Lachlan Blackc, John M. Kavanagh, Geoffrey W. Barton	2017	An experimental investigation into the behavior of antifoaming agents	CHEMICAL ENGINEERING SCIENCE	160	269-274	10.1016/j.ces.2016.11.033	https://www-sciencedirect.ez49.periodicos.capes.gov.br/science/article/pii/S0009250916306364?via%3Dihub	Gas-liquid	Oxygen	Water	Foaming agents; Surfactants Sodium Dodecyl Sulfate (SDS) and Tween 80	Foaming agents: molasses; Defoamers: vegetable oil, fatty acid ester, polyether base and silicone	Water	Laboratory experiment	Oxygen transfer rate	Foam layer height	General retention in the system	-	-	-	-	-	-	-	Anti-foam concentration levels	Surface gas velocity	Type of defoamers	-	-	-	-	-	-	-	-	-	-	-	-	Investigate the effectiveness of the defoamer in various industrial fermentation systems.
26	Yes	No	English	LO	January to February 2024	Yes, because although it evaluated a two-phase liquid phase (water-oil emulsion) stabilized by a surfactant, it also evaluated pure water as a liquid phase (comparator)	-	Thesis	Nelma Cristina Rodrigues Lamelas Gomes	2011	Biotransformation of ricinoleic acid into gamma-decalactone by Yarrowia lipolytica: Bioprocess optimization.	-	-	-	9798358468290	https://repositorium.sdum.uminho.pt/handle/1822/14257	Gas-liquid	Oxygen	Water and oil (two-phase mixture)	Tween 80	-	Pure water	Laboratory experiment	Gas retention	Volumetric mass transfer coefficient (kLa)	Area of the gas-liquid interface (geometric characteristics of the bubbles)	Oxygen mass transfer coefficient in the liquid phase (kL)	-	-	-	-	-	-	Concentrations of methyl ricinoleate	Surfactant concentrations	Air flow	Gas velocity at the surface	-	-	-	-	-	-	-	-	-	-	-	-
28	Yes	No	English	LO	January to February 2024	No, full text not available	-	Dissertation	OOLMAN T.	2013	Bubble hydrodynamic influence on oxygen transfer rate at presence of cationic and anionic surfactants in electroflotation process	-	-	-	10.1016/S1001-6058(13)60421-7	https://www.elibrary.ru/item.asp?id=7449547	-	-	-	-	-	-	-	-	-	-	-	-	-	-	-	-	-	-	-	-	-	-	-	-	-	-	-	-	-	-	-	-	-
44	Yes	Yes	English	LO	January to February 2024	No, because the gas studied is CO2	-	Scientific article	Suin Shim, Jiandi Wan, Sascha Hilgenfeldt, Prathamesh D. Panchalb and Howard A. Stone	2014	Dissolution without disappearing: multicomponent gas exchange for CO2 bubbles in a microfluidic channel	LAB ON A CHIP	14	2428-2436	10.1039/c4lc00354c	https://pubs-rsc-org.ez49.periodicos.capes.gov.br/pt/content/articlelanding/2014/lc/c4lc00354c	Gas-liquid	CO2	Deionized water	SDS	-	-	-	Bubble dissolution rate	-	-	-	-	-	-	-	-	-	CO2 gas flow rate (to maintain initial bubble diameter and distance between bubbles)	CO2 gas injection pressure (to maintain initial bubble diameter and distance between bubbles)	Surfactant concentration	-	-	-	-	-	-	-	-	-	-	-	-	-
46	Yes	No	English	LO	January to February 2024	No, full text not available	-	Scientific article	MASUTANI, GK and STENSTROM, MK	1991	Dynamic surface tension effects on oxygen transfer	JOURNAL OF ENVIRONMENTAL ENGINEERING	117	126-142	10.1061/(ASCE)0733-9372(1991)117:1(126)	https://ascelibrary-org.ez49.periodicos.capes.gov.br/doi/10.1061/%28ASCE%290733-9372%281991%29117%3A1%28126%29	-	-	-	-	-	-	-	-	-	-	-	-	-	-	-	-	-	-	-	-	-	-	-	-	-	-	-	-	-	-	-	-	-
48	Yes	No	English	LO	January to February 2024	No, full text not available	-	Scientific article	Zheng, GS and Worek, WM	1995	Effect of additives on the regeneration of a dilute absorbent	JOURNAL OF THERMOPHYSICS AND HEAT TRANSFER	9	743-748	10.2514/3.733	https://arc.aiaa.org/doi/10.2514/3.733	-	-	-	-	-	-	-	-	-	-	-	-	-	-	-	-	-	-	-	-	-	-	-	-	-	-	-	-	-	-	-	-	-
49	No	No	English	LO	January to February 2024	No, full text not available	-	Scientific article	Onken, U; Elstner, F.	1981 (article)	EFFECT OF LIQUID PHASE PROPERTIES ON MASS TRANSFER IN GAS/LIQUID DISPERSIONS.	Chemical Gen. Eng.	4	84-89	03435539 (ISSN)	https://www.osti.gov/etdeweb/biblio/5531979	-	-	-	-	-	-	-	-	-	-	-	-	-	-	-	-	-	-	-	-	-	-	-	-	-	-	-	-	-	-	-	-	-
51	Yes	Yes	English	LO	September 2024	No, the population and results are not applicable	-	Scientific article	Basiak, E; Debeaufort, F and Lenart, A	2016	Effect of oil lamination between plasticized starch layers on film properties	FOOD CHEMISTRY	195	56-63	10.1016/j.foodchem.2015.04.098	https://www-sciencedirect.ez49.periodicos.capes.gov.br/science/article/pii/S0308814615006445?via%3Dihub	Starch and oil films	Oxygen	Distilled water	-	Rapeseed oil	-	-	Tensile strength	Moisture absorption	Surface swelling index	Contact angle for liquids	Permeability to water vapor and oxygen	-	-	-	-	-	Starch concentration	Film composition variations	Presence or absence of rapeseed oil	-	-	-	-	-	-	-	-	-	-	-	-	Intensify studies on lipid effects on film structure and mechanical properties.
53	Yes	Yes	English	LO	September 2024	Yes	-	Scientific article	Shuichi Aiba, Kiyyoshi Toda	1963	Effect Of Surface Active Agent On Oxygen Absorption In Bubble Aeration I.	The Journal of General and Applied Microbiology	9	443-453	10.2323/jgam.9.443	https://www.jstage.jst.go.jp/article/jgam1955/9/4/9_4_443/_article/-char/ja/	Air-liquid	Oxygen	NaCl aqueous solution	Sodium lauryl sulfate	-	Aqueous NaCl solution	Laboratory experiment	Oxygen transfer rate (oxygen transfer coefficient of the liquid film)	Saturation deficit	Exposure time	-	-	-	-	-	-	-	Sodium lauryl sulfate concentration	Liquid surface agitation	Nitrogen gas aeration rate	-	-	-	-	-	-	-	-	-	-	-	-	The effect of surfactants on oxygen transfer mechanisms needs further experimental verification
54	Yes	Yes	English	LO	September 2024	No, because it didn't specifically study oxygen	-	Scientific article	Wissink, JG; Herlina, H; Akar, Y; Uhlmann, M.	2017	Effect of surface contamination on interfacial mass transfer rate	FLUID MECHANICS JOURNAL	830	5-34	10.1017/jfm.2017.566	https://www-cambridge.ez49.periodicos.capes.gov.br/core/journals/journal-of-fluid-mechanics/article/abs/effect-of-surface-contamination-on-interfacial-mass-transfer- rate/749E41F9D042CD2DC0F6B24D4A836C79	Air-water	Air	Water	-	Oleyl alcohol	Clean conditions (no contamination)	-	Mass transfer rate	-	-	-	-	-	-	-	-	-	Surface contamination levels	Schmidt number	Clean surface fraction	Reynolds number	-	-	-	-	-	-	-	-	-	-	-	Influence of surfactants on interfacial mass transfer in direct numerical simulations
58	Yes	No	English	LO	January to February 2024	No, full text not available	-	Scientific article	Huang, W.	1991	Effect of surfactant on gas. Film mass transfer coefficient	CHEM ENG CHIN UNIV	5	43-48	10039015 (ISSN)	-	-	-	-	-	-	-	-	-	-	-	-	-	-	-	-	-	-	-	-	-	-	-	-	-	-	-	-	-	-	-	-	-	-
60	No	Yes	English	LO	January to February 2024	Yes	-	Scientific article	Hebrard, G; Zeng, J and Loubiere, K	2009	Effect of surfactants on liquid side mass transfer coefficients: A new insight	JOURNAL OF CHEMICAL ENGINEERING	148	132-138	10.1016/j.cej.2008.08.027	https://www-sciencedirect.ez49.periodicos.capes.gov.br/science/article/pii/S1385894708005214?via%3Dihub	Gas-liquid	Oxygen	Purified water	Texapon anionic surfactant (sodium lauryl sulfate)	-	Purified water	Laboratory experiment	Oxygen mass transfer coefficient on the liquid side (kL)	Oxygen diffusion coefficient	-	-	-	-	-	-	-	-	Temperature in the liquid phase	Controlled hydrodynamic conditions: rotational speed of the magnetic stirrer	Surfactant concentrations	-	-	-	-	-	-	-	-	-	-	-	-	Investigate the effects of surfactants in different gas-liquid systems.
61	Yes	Yes	English	LO	September 2024	Yes	-	Scientific article	Painmanakul, P; Loubière, K; Hebrard, G; Mietton-Peuchot, M; Roustan, M.	2005	Effect of surfactants on liquid-side mass transfer coefficients	CHEMICAL ENGINEERING SCIENCE	60	6480-6491	10.1016/j.ces.2005.04.053	https://www-sciencedirect.ez49.periodicos.capes.gov.br/science/article/pii/S0009250905003180?via%3Dihub	Gas-liquid	Oxygen	Tap water	Sodium lauryl sulfate (anionic) and Lauryl dimethyl benzyl ammonium bromine (cationic)	-	Tap water	Laboratory experiment	Mass transfer coefficient on the liquid side	Interfacial area	Volumetric mass transfer coefficient	-	-	-	-	-	-	-	Type of surfactant	Bubble diameter	Gas disperser	Properties of the liquid phase	-	-	-	-	-	-	-	-	-	-	-	Investigate gas diffusivity with surfactants to model mass transfer on the liquid side.
62	Yes	Yes	English	LO	September 2024	Yes	-	Scientific article	Sardeing, R; Painmanakul, P; Hebrard, G.	2006	Effect of surfactants on liquid-side mass transfer coefficients in gas-liquid systems:: A first step to modeling	CHEMICAL ENGINEERING SCIENCE	61	6249-6260	10.1016/j.ces.2006.05.051	https://www-sciencedirect.ez49.periodicos.capes.gov.br/science/article/pii/S0009250906003708?via%3Dihub	Gas-liquid	Oxygen	Tap water	Sodium lauryl sulfate (anionic), Lauryl dimethyl benzyl ammonium bromine (cationic) and 10 EO (non-ionic, linked to the C12/18 fatty alcohol molecule).	-	Tap water	Laboratory experiment	Mass transfer coefficient on the liquid side	Volumetric mass transfer coefficient	-	-	-	-	-	-	-	-	Type of surfactant	Bubble diameter	Surfactant concentration	-	-	-	-	-	-	-	-	-	-	-	-	Investigate the effects of the surfactant on mass transfer at different bubble diameters.
64	Yes	Yes	English	LO	September 2024	No. The type of gas assessed is carbon dioxide.	-	Scientific article	Linda, I; Garcia-Abuín, A; Gómez-Díaz, D; Navaza, JM; Vidal-Tato, I	2011	Effect of Tween 80 on Bubble Size and Mass Transfer in a Bubble Contactor	CHEMICAL ENGINEERING AND TECHNOLOGY	34	1790-1796	10.1002/ceat.201100140	https://onlinelibrary-wiley.ez49.periodicos.capes.gov.br/doi/10.1002/ceat.201100140	Gas-liquid	Carbon dioxide	Double-distilled water	Tween 80 (CAS No. 9005-65-6)	-	Pure water	-	Mass transfer coefficient	Gas-liquid interfacial area	Bubble size distribution	Gas retention	-	-	-	-	-	-	Surfactant concentration	Gas flow rate	-	-	-	-	-	-	-	-	-	-	-	-	-	Comparison of fit parameters with other surfactants
65	Yes	No	English	LO	January to February 2024	No, full text not available	-	Scientific article	Vázquez, G., Antorrena, G., Navaza, JM and Santos, V.	1994	Effective interfacial area in the presence of induced turbulence	International Chemical Engineering	34	247-254	00206318 (ISSN)	-	-	-	-	-	-	-	-	-	-	-	-	-	-	-	-	-	-	-	-	-	-	-	-	-	-	-	-	-	-	-	-	-	-
67	Yes	Yes	English	LO	September 2024	No. The liquid phase is an aqueous solution of sodium sulphite.	-	Scientific article	Dehkordi, AM and Savari, C	2011	Effects of Contaminants on the Mass-Transfer Characteristics of a Two-Impinged-Streams Gas-Liquid Reactor	CHEMICAL ENGINEERING AND TECHNOLOGY	34	1797-1806	10.1002/ceat.201100066	https://onlinelibrary-wiley.ez49.periodicos.capes.gov.br/doi/10.1002/ceat.201100066	Gas-liquid	Oxygen	Solution of distilled water and sodium sulfite	Anionic (SDS), cationic (DTMAC) and non-ionic (Triton X-100).	-	Liquid phase without surfactant	-	Global volumetric mass transfer coefficient	Interfacial area	-	-	-	-	-	-	-	-	Surfactant concentration	Type of surfactant	Gas and liquid flow rates	Hydraulic conditions: Froude, Reynolds, Morton and Schmidt numbers	Cobalt concentration in the liquid phase	Concentration of sodium sulphite in the solution (liquid phase)	-	-	-	-	-	-	-	-	-	Assess other hydraulic conditions
68	Yes	Yes	English	LO	September 2024	Yes	-	Scientific article	Rosso, D; Huo, DL and Stenstrom, MK	2006	Effects of interfacial surfactant contamination on bubble gas transfer	CHEMICAL ENGINEERING SCIENCE	61	5500-5514	10.1016/j.ces.2006.04.018	https://www-sciencedirect.ez49.periodicos.capes.gov.br/science/article/pii/S0009250906002648?via%3Dihub	Gas-liquid	Oxygen	Deionized water	SDS (Sodium Dodecyl Sulfate); isoamyl alcohol	-	Pure water	Laboratory experiment	Surface tension	Mass transfer coefficient (kL) in the liquid phase	Volumetric mass transfer coefficient (kLa) in the liquid phase	Bubble diameter	Bubble life	Bubble rise speeds	-	-	-	-	Surface tension forces	Interfacial renewal rates	Properties of surfactants	Flow regime characteristics	-	-	-	-	-	-	-	-	-	-	-	Developing advanced models to predict mass transfer
71	No	Yes	English	LO	January to February 2024	Yes	-	Scientific article	Kouzbour, S; Maniscalco, F; Buffo, A; Vanni, M; Grau, FX; Gourich, B; Stiriba, Y.	2023	Effects of SDS surface-active agents on hydrodynamics and oxygen mass transfer in a square bubble column reactor: Experimental and CFD modeling study	INTERNATIONAL JOURNAL OF MULTIPHASE FLOW	165	-	10.1016/j.ijfluxo multifásico.2023.104486	https://www-sciencedirect.ez49.periodicos.capes.gov.br/science/article/pii/S0301932223001076?via%3Dihub	Gas-liquid	Oxygen	Tap water	Sodium Dodecyl Sulfate (SDS)	-	Tap water	Laboratory experiment	Oxygen volumetric mass transfer coefficient (KLaL)	Dissolved oxygen concentration	Surface tension	-	-	-	-	-	-	-	Surface gas velocity	Surfactant concentration in the liquid phase	-	-	-	-	-	-	-	-	-	-	-	-	-	Investigate the effect of SDS molecules on drag force and oxygen mass transfer behavior
73	Yes	Yes	English	LO	September 2024	Yes	-	Scientific article	KOIDE, K; YAMAZOE, S and HARADA, S	1985	Effects of surface-active substances on gas holdup and gas-liquid mass transfer in bubble column	CHEMICAL ENGINEERING JOURNAL OF JAPAN	18	287-292	10.1252/jcej.18.287	https://www.jstage.jst.go.jp/article/jcej1968/18/4/18_4_287/_article	Gas-liquid	Oxygen	Distilled water	-	n-hexanol, rc-heptanol, noctanol and an anti-foaming agent	Distilled water	Laboratory experiment	Gas retention	Liquid phase mass transfer coefficient kL	Volumetric mass transfer coefficient in liquid phase kLa	-	-	-	-	-	-	-	Surfactant concentration	Type of surfactant	Gas velocity	Liquid temperature	Bubble diameter	Column dimensions	Transparent liquid height	-	-	-	-	-	-	-	-	Investigate the effects of other surfactants on gas-liquid mass transfer.
79	Yes	Yes	English	LO	September 2024	Yes	-	Scientific article	Dai, YJ; Deng, T; Wang, J; Xu, K.	2004	Enhancement of oxygen gas-liquid mass transfer with colloidal gas aphron dispersions	COLLOIDS AND SURFACES PHYSICOCHEMICAL AND ENGINEERING ASPECTS	240	165-171	10.1016/j.colsurfa.2004.03.018	https://www-sciencedirect.ez49.periodicos.capes.gov.br/science/article/pii/S0927775704002365?via%3Dihub	Gas-liquid	Oxygen	Distilled water	Sodium dodecyl sulfate (SDS), hexadecyltrimethyl ammonium chloride (HTAC), nonylphenol ethoxylate (NP-10) and potassium monolauryl phosphate (MAPK)	-	Surfactant-free system	Laboratory experiment	Oxygen gas-liquid mass transfer coefficients (kLa)	Initial oxygen absorption rate	-	-	-	-	-	-	-	-	Type of surfactant	Surfactant concentration	Stirring speed	Liquid phase temperature	-	-	-	-	-	-	-	-	-	-	-	Investigate additional effects of surfactants on KLa.
80	Yes	Yes	English	LO	September 2024	Yes	-	Scientific article	Olle, B; Bučak, S; Holmes, TC; Bromberg, L; Hatton, TA; Wang, DIC	2006	Enhancement of oxygen mass transfer using functionalized magnetic nanoparticles	INDUSTRIAL AND ENGINEERING CHEMICAL RESEARCH	12	4355-4363	10.1021/ie051348b	https://pubs-acs-org.ez49.periodicos.capes.gov.br/doi/10.1021/ie051348b	Gas-liquid	Oxygen	Water	Hitenol-BC	Nanoparticles formed by a magnetite core (Fe3O4)	-	Laboratory experiment	Mass transfer coefficient (kL)	Gas-liquid interfacial area (a	Oxygen uptake rate	Particle mass fraction	Energy input per unit volume	Surface gas velocity (Vs)	-	-	-	-	Temperature in the liquid phase	Nanoparticle volume fraction	Energy input per unit volume	Surface speed	pH level	Ionic strength of solutions	-	-	-	-	-	-	-	-	-	To study mechanisms for elucidating the gas-liquid interfacial area enhanced by nanoparticles.
82	Yes	Yes	English	LO	September 2024	Yes. However, the authors only assumed that the air-water interface was contaminated by a surfactant because the velocity measurements showed viscosity effects close to the surface. Despite this, the study seems relevant to understanding the subject.	-	Scientific article	Janzen, JG; Herlina, H; Jirka, GH; Schulz, HE; Gulliver, J. S.	2010	Estimation of mass transfer velocity based on measured turbulence parameters	AICHE JOURNAL	56	2005-2017	10.1002/aic.12123	https://aiche-onlinelibrary-wiley.ez49.periodicos.capes.gov.br/doi/10.1002/aic.12123	Air-water	Oxygen	Water	-	-	Water	Laboratory experiment and mathematical modeling	Mass transfer rate	OD concentration fields	Speed fields	-	-	-	-	-	-	-	Turbulence parameters	OD concentration fields	Speed fields	-	-	-	-	-	-	-	-	-	-	-	-	Investigate turbulence parameters in different environmental conditions.
83	Yes	Yes	English	LO	September 2024	Yes	-	Scientific article	HWANG, HJ; STENSTROM, MK	1985	Evaluation of fine-bubble alpha factors in near full-scale equipment	WATER POLLUTION CONTROL FEDERATION	57	1142-1151	00431303 (ISSN)	https://www-jstor-org.ez49.periodicos.capes.gov.br/stable/25042816	Air-water	Oxygen	Clean salt water	Sodium Dodecyl Sulfate (SDS)	Activated sludge mixed liquor	Clean water	Laboratory experiment and mathematical modeling	Volumetric mass transfer coefficient	Microbial oxygen uptake rate	-	-	-	-	-	-	-	-	Air flow rate	Diffuser height above tank floor	Surfactant concentration	Liquid depth	Aeration equipment	-	-	-	-	-	-	-	-	-	-	-
84	Yes	Yes	English	LO	January to February 2024	Yes	-	Scientific article	Kouzbour, S; Gourich, B; Stiriba, Y; Frasco, C; Gros, F; Sotudeh-Gharebakh, R	2021	Experimental analysis of the effects of liquid phase surface tension on the hydrodynamics and mass transfer in a square bubble column	INTERNATIONAL JOURNAL OF HEAT AND MASS TRANSFER	170	-	10.1016/j.ijheatmasstransfer.2021.121009	https://www-sciencedirect.ez49.periodicos.capes.gov.br/science/article/pii/S0017931021001125?via%3Dihub	Gas-liquid	Oxygen	Tap water	Cationic (amine) and anionic (ester)	-	Tap water	Laboratory experiments and numerical simulations	Oxygen volumetric mass coefficient (kLaL)	Hydrodynamic flow regime transitions	Gas reserve	Bubble size	-	-	-	-	-	-	Surface tension	Surfactant concentration	Surface gas velocity	Ambient temperature	Air pressure	Liquid phase temperature	Apparent viscosity	-	-	-	-	-	-	-	-	-
85	No	Yes	English	LO	January to February 2024	Yes	-	Scientific article	Andre Weiner, Jens Timmermann, Chiara Pesci, Jana Grewe, Marko Hoffmann, Michael Schlüter, Dieter Bothe	2019	Experimental and numerical investigation of reactive species transport around a small rising bubble	Chemical Engineering Science: X	1	-	10.1016/j.cesx.2019.100007	https://www-sciencedirect.ez49.periodicos.capes.gov.br/science/article/pii/S2590140019300140	Gas-liquid	Oxygen	Tap water	-	Ruthenium-based fluorescent dye	-	Laboratory experiments and numerical simulations	Oxygen concentration in the bubble wake	Viscosity of the liquid is influenced, but it is not a primary variable.	The density of the liquid is altered, but it is not a primary variable.	Gas-liquid surface tension is affected, but it is not a primary variable.	-	-	-	-	-	-	Tangential velocity component (v)	Molecular diffusivity (D)	Reaction rate constant (k)	Bubble size	Sulfite concentration	-	-	-	-	-	-	-	-	-	-	Employing new reaction systems for simultaneous detection of products (diameter, rate of rise, wake concentration) will lead to a narrower confidence interval for the mass transfer coefficient.
87	No	Yes	English	LO	January to February 2024	Yes	-	Scientific article	Jamnongwong, M; Loubière, K; Dietrich, N; Hebrard, G.	2010	Experimental study of oxygen diffusion coefficients in clean water containing salt, glucose or surfactant: Consequences on the liquid-side mass transfer coefficients	JOURNAL OF CHEMICAL ENGINEERING	165	758-768	10.1016/j.cej.2010.09.040	https://www-sciencedirect.ez49.periodicos.capes.gov.br/science/article/pii/S1385894710008703?via%3Dihub	Gas-liquid	Oxygen	Clean water prepared in an ion exchanger and filtered through activated carbon	Surfactant (Sodium Lauryl Sulphate)	Salt (NaCl), sugar (glucose)	Clean water	Laboratory experiment	Oxygen diffusion coefficients	Volumetric mass transfer coefficients (kLa).	-	-	-	-	-	-	-	-	Concentration of salt (NaCl) in water.	Concentration of sugar (glucose) in water.	Concentration of surfactant (Sodium Lauryl Sulphate) in the water.	-	-	-	-	-	-	-	-	-	-	-	-	Investigate the effects of liquid phase composition on oxygen diffusion coefficients.
91	Yes	Yes	English	LO	January to February 2024	Yes	-	Scientific article	Fadili, A and Essadki, AH	2021	Flow pattern study, gas hold-up and gas liquid mass transfer correlations in a bubble column: Effect of non-coalescing water - organic mixtures	KOREAN JOURNAL OF CHEMICAL ENGINEERING	38	924-937	10.1007/s11814-021-0743-2	https://link-springer-com.ez49.periodicos.capes.gov.br/article/10.1007/s11814-021-0743-2	Gas-liquid	Oxygen	Tap water	Sodium dodecyl sulfate -SDS (anionic surfactant).	Alcohols (ethanol, 2-propanol and 1-butanol)	Tap water	Laboratory experiment	Volumetric mass transfer coefficient (kLa)	Gas retention	Liquid flow pattern	-	-	-	-	-	-	-	Surface gas velocity	Surface tension gradient	Concentration of alcohols and surfactants	Number of carbon molecules in alcohol	Rate of increase of the bubble	Mass transfer coefficient (kL)	-	-	-	-	-	-	-	-	-	-
93	Yes	Yes	English	LO	September 2024	No. The population studied involves solid and liquid phases and their respective mass transfer coefficients	-	Scientific article	MCKAY, G.	1988	Fluidized bed adsorption of pollutants on to activated carbon	JOURNAL OF CHEMICAL ENGINEERING	39	87-96	10.1016/0300-9467(88)80099-6	https://www-sciencedirect.ez49.periodicos.capes.gov.br/science/article/pii/0300946788800996?via%3Dihub	Solid and liquid phases	-	Water	Sodium Dodecyl Sulfate (SDS)	Phenol and p-chlorophenol	-	-	Mass transfer coefficient of solid and liquid phases	-	-	-	-	-	-	-	-	-	Aqueous solution flow rate	Concentration of pollutants	Reynolds number	-	-	-	-	-	-	-	-	-	-	-	-	Evaluate adsorption in fluidized beds for other pollutants.
96	Yes	No	English	LO	September 2024	-	-	Scientific article	Zhang, S; Wang, D; Yang, LP; Chen, ZH	2013	Gas Absorption Enhancement Mechanism in Mechanically Agitated Multiphase System: Effect of Fine Solid Particles and Interfacial Turbulence	JOURNAL OF ENVIRONMENTAL ENGINEERING	139	220-225	10.1061/(ASCE)EE.1943-7870.0000632	https://ascelibrary-org.ez49.periodicos.capes.gov.br/doi/10.1061/%28ASCE%29EE.1943-7870.0000632	-	-	-	-	-	-	-	-	-	-	-	-	-	-	-	-	-	-	-	-	-	-	-	-	-	-	-	-	-	-	-	-	-
97	Yes	No	English	LO	January to February 2024	No, full text not available	-	Scientific article	Li, Xiang-Yang, Geng-Zhi Yu and Zai-Sha Mao	2007	Gas dispersion and gas-liquid mass transfer in surface aerated stirred tanks with gas sparging	Huaxue Gongcheng	35	30-33	10059954 (ISSN)	-	-	-	-	-	-	-	-	-	-	-	-	-	-	-	-	-	-	-	-	-	-	-	-	-	-	-	-	-	-	-	-	-	-
99	Yes	Yes	English	LO	September 2024	Yes	-	Scientific article	Gómez-Díaz, D; Navaza, JM and Sanjurjo, B	2009	Gas-Liquid Interfacial Area in the Presence of Different Chain Length Surfactants	INDUSTRIAL AND ENGINEERING CHEMICAL RESEARCH	48	5894-5900	10.1021/ie900205q	https://www-webofscience.ez49.pceriodicos.capes.gov.br/wos/woscc/full-record/WOS:000315470200009	Gas-liquid	Pure oxygen	Pure water	Hexyl- (HTABr) [CAS no.: 2650-53-5], octyl- (OTABr) [CAS no.: 2083-68-3], tetradecyl- (TDTABr) [CAS no.: 1119-97-7] and octadecyl (ODTABr) [CAS no.: 1120-02-1]	Sodium sulfite [CAS No: 7757-83-7] and cobalt sulfate T-hydrate [CAS No: 10026-24-1]	Pure water	Laboratory experiment	Gas-liquid interfacial area	-	-	-	-	-	-	-	-	-	Surfactant concentration.	Gas flow rate.	Surfactant chain length.	Types of surfactants	Critical micellar concentration.	-	-	-	-	-	-	-	-	-	-	Evaluate the effects of the surfactant in different gas-liquid systems.
100	Yes	Yes	English	LO	September 2024	No, because the gas studied is CO2	-	Scientific article	Kumagai, T; Iguchi, M; Uemura, T; Yonehara, N.	2002	Gas-liquid mass transfer in simulated turbulent wake flow	ISIJ INTERNATIONAL	42	112-114	10.2355/isijinternacional.42.112	https://www.jstage.jst.go.jp/article/isijinternational1989/42/1/42_1_112/_article	Gas-liquid	Carbon dioxide	Distilled water	-	-	Distilled water	-	Mass transfer coefficient at the gas-liquid interface.	Gas mass flow	Gas-liquid interfacial area	Difference in gas concentration	Time during measurement	-	-	-	-	-	Reynolds number (Re)	Schmidt number (Sc)	Average flow speed	Kinematic viscosity of the liquid	Diffusion coefficient	Turbulence intensity	Gas-liquid interfacial area	-	-	-	-	-	-	-	-	Investigate mass transfer in different turbulent flow conditions.
101	No	Yes	English	LO	January to February 2024	Yes	-	Scientific article	Zhang, S; Wang, D; Vai, F; Zhang, XW; Ventilador, PP	2013	Gas-liquid mass transfer in the presence of ionic surfactant: effect of counter-ions and interfacial turbulence	SURFACE AND INTERFACE ANALYSIS	45	1152-1157	10.1002/sia.5242	https://analyticalsciencejournals-onlinelibrary-wiley.ez49.periodicos.capes.gov.br/doi/10.1002/sia.5242	Gas-liquid	Oxygen	Ultrapure water	Ionic surfactants: cetromethylammonium bromide (CTAB) and cetrimethylammonium (cetyltrimethylammonium chloride)	-	Ultrapure water	Laboratory experiment	Oxygen transfer coefficient from the gas phase to the liquid phase (kL)	Instantaneous dissolved oxygen concentration (Co)	Surface charge of micelles (Zeta potential)	Saturated dissolved oxygen concentration	Surface tension of the surfactant solution	-	-	-	-	-	Type and concentration of counter-ions (Br and Cl)	Type of ionic surfactant (CTAB and CTAC)	Concentration of electrolyte (NH4Br).	Liquid turbulence conditions.	-	-	-	-	-	-	-	-	-	-	-	Investigate the effects of different counter-ions on surfactant behavior.
102	Yes	Yes	English	LO	September 2024	Yes	-	Scientific article	VANDERMEER, AB; BEENACKERS, AACM; BURGHARD, R; MULDER, NH; FOK, J.J.	1992	GAS-LIQUID MASS-TRANSFER IN A 4-PHASE STIRRED FERMENTER - EFFECTS OF ORGANIC-PHASE HOLD-UP AND SURFACTANT CONCENTRATION	CHEMICAL ENGINEERING SCIENCE	47	2369-2374	10.1016/0009-2509(92)87062-U	https://www-sciencedirect.ez49.periodicos.capes.gov.br/science/article/pii/000925099287062U?via%3Dihub	Gas-liquid	Oxygen	Water	Biosurfacntate (Lipopolysaccharide)	-	-	Laboratory experiment	Volumetric oxygen gas-liquid mass transfer coefficient.	-	-	-	-	-	-	-	-	-	Retention of the organic phase	Biosurfactant concentration	-	-	-	-	-	-	-	-	-	-	-	-	-	Investigate the effects of the biosurfactant on gas-liquid mass transfer.
104	Yes	Yes	English	LO	September 2024	No, because the gas studied is folmaldehyde.	-	Scientific article	Liu, XY; Guo, ZS; Barata, NF; Mocka, CA; Allen, Sr.; Mason, MA	2015	Henry's Law Constant and Overall Mass Transfer Coefficient for Formaldehyde Emission from Small Water Pools under Simulated Indoor Environmental Conditions	ENVIRONMENTAL SCIENCE AND TECHNOLOGY	49	1603-1610	10.1021/es504540c	https://pubs-acs-org.ez49.periodicos.capes.gov.br/doi/10.1021/es504540c	Air/liquid	Folmaldehyde	Water	Tergitol NP-9 and Sodium Dodecyl Sulfate (SDS)	-	Aqueous formaldehyde solutions without surfactants	-	Global gas phase transfer coefficients	General mass transfer coefficient in liquid phase	Henry's constant	-	-	-	-	-	-	-	Solution temperature	Formaldehyde concentration.	Type of surfactant	Stirring rate	Relative humidity	Air exchange rate	Test duration	Air velocity in the chamber	-	-	-	-	-	-	-	Explore the effects of temperature on mass transfer coefficients
105	No	Yes	English	LO	January to February 2024	Yes	-	Scientific article	Silva, PDL; Mateus, MV; Ferreira, DC; da Luz, MS; Naves, EAA; Martins, M.M.; Goulart, L.R.; Cunha, LCS; Gonçalves, JCDI	2020	Humic substances reduce the oxygen mass transfer in the air-water interface	AICHE JOURNAL	66	-	10.1002/aic.16971	https://aiche-onlinelibrary-wiley.ez49.periodicos.capes.gov.br/doi/10.1002/aic.16971	Air-water	Oxygen	Tap water	-	Humic substances (sodium salt of humic acid)	Tap water	Laboratory experiment	Oxygen volumetric transfer coefficient (kLa)	Concentration of humic substances	-	-	-	-	-	-	-	-	Concentration of humic substances (HS) in water.	Surfactant concentrations in water.	Oxygen transfer rate in water.	Temperature during the adsorption process.	-	-	-	-	-	-	-	-	-	-	-	Investigate the real implications of the laboratory discovery system.
107	Yes	Yes	English	LO	September 2024	Yes	-	Scientific article	Kotti, M; Ksentini, I and Ben Mansour, L	2011	Impact of anionic surfactants on oxygen transfer rate in the electroflotation process	DESALINATION AND WATER TREATMENT	36	34-40	10.5004/dwt.2011.1427	https://www-tandfonline.ez49.periodicos.capes.gov.br/doi/abs/10.5004/dwt.2011.1427	Gas-liquid	Oxygen	Tap water	Sodium polymethacrylate	-	Tap water	Laboratory experiment and mathematical modeling	Volumetric mass transfer coefficient (KLa)	Mass transfer coefficient on the liquid side (KL)	Specific interfacial area (a)	-	-	-	-	-	-	-	Surfactant concentration	Current density	-	-	-	-	-	-	-	-	-	-	-	-	-	Investigate the effects of different surfactants on oxygen transfer rates.
108	Yes	Yes (CADIMA)	English	LO	January to February 2024	Yes	-	Scientific article	Ahmia, AC; Idouhar, M; Wongwailikit, K; Dietrich, N; Hebrard, G.	2019	Impact of Cellulose and Surfactants on Mass Transfer of Bubble Columns	CHEMICAL ENGINEERING AND TECHNOLOGY	42	2465-2475	10.1002/ceat.201800620	https://onlinelibrary-wiley.ez49.periodicos.capes.gov.br/doi/10.1002/ceat.201800620	Gas-liquid	Oxygen	Tap water	Sodium dodecyl sulfate (SDS) and sodium lauryl sulfate (SLS)	Microcrystalline cellulose	Tap water	Laboratory experiment	Volumetric mass transfer coefficients (kLa)	-	-	-	-	-	-	-	-	-	Shear rate	Rotational speed (N)	Power (P)	Geometric parameters such as volume (V) and diameter (d)	Physical properties of fluids	-	-	-		-						Investigating the effects of the combination of surfactants and MCC on the hydrodynamic behavior of aerated tanks in Wastewater Treatment Plants
109	No	No	English	LO	January to February 2024	No, full text not available	-	Thesis	Hutter, J.C.	1990 (Thesis)	Improved analysis and modeling of the oxygen mass transfer process in aeration systems	-	-	-	9798635236130	https://www-proquest.ez49.periodicos.capes.gov.br/openview/b55a659582525729abd206064253cff1/1?pq-origsite=gscholar&cbl=18750&diss=y	-	-	-	-	-	-	-	-	-	-	-	-	-	-	-	-	-	-	-	-	-	-	-	-	-	-	-	-	-	-	-	-	-
111	Yes	Yes	English	LO	September 2024	No, because the mass transfer of organic compounds was evaluated	-	Scientific article	Ramus, K; Kopinke, FD and Georgi, A	2012	Influence of dissolved humic substances on the mass transfer of organic compounds across the air-water interface	CHEMOSPHERE	86	138-143	10.1016/j.chemosfera.2011.09.055	https://www-sciencedirect.ez49.periodicos.capes.gov.br/science/article/pii/S0045653511011416?via%3Dihub	Air-water	-	Deionized water	Benzene, cyclohexane, sodium chloride and sodium dodecyl sulfate (SDS), poly(acrylic acid) (PAA) and 4-octylphenol polyethoxylate (Triton X 100)	Humic acid (CHA) extracted from leonardite; natural humic substances	-	-	Mass transfer coefficients of organic compounds	Water-gas exchange rate	Concentration of dissolved organic carbon in solutions	-	-	-	-	-	-	-	Stirring intensity of the aqueous phase	Solution pH levels.	Ionic strength of the solution.	Concentration of dissolved humic substances.	Type of organic compounds	-	-	-	-	-	-	-	-	-	-	Investigate the interfacial reactions of humic substances dissolved in solutions at air-water interfaces.
112	No	Yes	English	LO	January to February 2024	Yes	-	Scientific article	Jajuee, B; Margarite, A; Karamanev, D; Bergougnou, MA	2006	Influence of dissolved hydrocarbons on volumetric oxygen mass transfer coefficient in a novel airlift contactor	CHEMICAL ENGINEERING SCIENCE	61	4111-4119	10.1016/j.ces.2006.01.044	https://www-sciencedirect.ez49.periodicos.capes.gov.br/science/article/pii/S0009250906000984?via%3Dihub	Gas-liquid	Oxygen	Double-distilled, deionized water	-	Hydrocarbon compounds: pp-xylene and naphthalene	Pure water	Laboratory experiment and mathematical modeling	Oxygen volumetric mass transfer coefficient (kLa)	Surface tension of water	Oxygen transfer	-	-	-	-	-	-	-	Concentration of p-xylene in water.	Concentration of naphthalene in water.	Surface velocity of the gas.	-	-	-	-	-	-	-	-	-	-	-	-	Development of a suitable theory to study the effect of hydrocarbon contaminants on mass transfer
113	No	Yes	English	LO	January to February 2024	Yes	-	Scientific article	Sieblist, C; Jenzsch, M and Pohlscheidt, M	2013	Influence of Pluronic F68 on Oxygen Mass Transfer	PROGRESS IN BIOTECHNOLOGY	29	1278-1288	10.1002/btpr.1770	https://aiche-onlinelibrary-wiley.ez49.periodicos.capes.gov.br/doi/10.1002/btpr.1770	Gas-liquid	Oxygen	Purified water	Non-ionic - Pluronic F68 (PF68)	-	Water without added PF68	Laboratory experiment	Oxygen volumetric mass transfer coefficient (KLa)	Bubble size and appearance	Surface area available for mass transfer	Specific interfacial area (a)	-	-	-	-	-	-	Concentration of Pluronic F68 in aqueous solutions.	Type of sprinkler used in aeration systems.	Bubble size and appearance during experiments.	-	-	-	-	-	-	-	-	-	-	-	-	Explore surface tension measurements.
115	Yes	No	English	LO	January to February 2024	No, full text not available	-	Scientific article	Wang, J., Fang, L. and Liu, YL	2003	Influence of surface active additives on gas-liquid mass transfer of oxygen in ALR	JOURNAL-DALIAN UNIVERSITY OF TECHNOLOGY	43	733-736	10008608 (ISSN)	-	-	-	-	-	-	-	-	-	-	-	-	-	-	-	-	-	-	-	-	-	-	-	-	-	-	-	-	-	-	-	-	-	-
116	No	Yes (CADIMA)	English	LO	January to February 2024	Yes	-	Scientific article	BULL, DN and KEMPE, LL	1971	Influence of surface active agents on oxygen absorption to the free interface in a stirred fermentor	BIOTECHNOLOGY AND BIOENGINEERING	13	529-547	10.1002/bit.260130407	https://onlinelibrary-wiley.ez49.periodicos.capes.gov.br/doi/10.1002/bit.260130407	Gas-liquid	Oxygen	Treated tap water	-	Glucose salt fermentation medium: glucose,K2HPO4,KH2PO4, distilled water and defoamers polypropylene glycol P-2000 and polydimethylsiloxane SAG 471	Treated tap water	Laboratory experiment	Oxygen transfer coefficients (kLa)	-	-	-	-	-	-	-	-	-	Concentration of glucose salt fermentation medium	Stirring rate of the liquid	Type of defoamer	Instantaneous dissolved oxygen concentration	-	-	-	-	-	-	-	-	-	-	-	Explore the effects of dissolved oxygen concentration on oxygen transfer coefficients
118	Yes	No	English	LO	January to February 2024	No, full text not available	-	Thesis	Ansari, Manizheh	2019 (Thesis)	Intensification of Gas Absorption in a Downward Flow Microbubble Bioreactor	-	-	-	978-1-392-68958-5	https://www-proquest.ez49.periodicos.capes.gov.br/openview/da79cba985d3cbb48d440a7a6478961a/1?pq-origsite=gscholar&cbl=18750&diss=y	-	-	-	-	-	-	-	-	-	-	-	-	-	-	-	-	-	-	-	-	-	-	-	-	-	-	-	-	-	-	-	-	-
120	Yes	No	English	LO	January to February 2024	No, full text not available	-	Scientific article	IMAISHI, N; SUZUKI, Y; HOZAWA, M; FUJINAWA, K.	1982	INTERFACIAL TURBULENCE IN GAS-LIQUID MASS TRANSFER.	KAGAKU KOGAKU RONBUNSHU	6	585-590	00206318 (ISSN)	https://www.jstage.jst.go.jp/article/kakoronbunshu1975/6/6/6_6_585/_article/-char/ja/	-	-	-	-	-	-	-	-	-	-	-	-	-	-	-	-	-	-	-	-	-	-	-	-	-	-	-	-	-	-	-	-	-
123	Yes	Yes	English	LO	September 2024	Yes	-	Scientific article	Kumar, A; Gogate, PR; Pandita, AB; Guilherme, AM; Delmas, H.	2005	Investigation of induction of air due to ultrasound source in the sonochemical reactors	ULTRASONIC SONOCHEMISTRY	12	453-460	10.1016/j.ultsoch.2004.05.016	https://www-sciencedirect.ez49.periodicos.capes.gov.br/science/article/pii/S1350417704001191?via%3Dihub	Gas-liquid	Oxygen	Distilled water	Sodium lauryl sulfate	Sodium chloride	Distilled water	Laboratory experiment	Shear rate in surface aeration systems.	Oxygen transfer rate in surface aeration systems.	Mixing pattern in surface aeration systems.	Energy in surface aeration systems.	-	-	-	-	-	-	Impeller rotation speed	Shear rate in the fluid.	Energy input into the system	Volume of fluid in the tank	Impeller diameter	-	-	-	-	-	-	-	-	-	-	Explore other effects of shear rate on oxygen transfer.
130	Yes	Yes	English	LO	January to February 2024	Yes	-	Scientific article	Lebrun, G; El Mokdad, B; Le Men, C; Pimenta, V; Coudret, C; Roux, C; Hebrard, G; Dietrich, N.	2022	Luminescent probe synthesis for oxygen visualization technique: Application to the effect of surfactant structure on oxygen mass transfer	CHEMICAL ENGINEERING SCIENCE	260	-	10.1016/j.ces.2022.117921	https://www-sciencedirect.ez49.periodicos.capes.gov.br/science/article/pii/S000925092200505X?via%3Dihub	Gas-liquid	Oxygen	Ultrapure water	Anionic surfactants (sodium dodecyl sulfate salt - SDS, CAS: 151-21-3, Sigma-Aldrich, USA) and sodium tetradecyl sulfate - STS, CAS: 1191-50-0, Sigma-Aldrich, USA)	-	Pure, contaminant-free water	Laboratory experiment	Oxygen mass transfer coefficient (kL)	Diffusion coefficient	-	-	-	-	-	-	-	-	Surfactant concentration	Bubble diameter	Bubble rise speed	Sherwood number	Reynolds number	Schmidt number	-	-	-	-	-	-	-	-	-	Apply the model to a wider range of Reynolds numbers with a mixture of contaminants to take a closer look at industrial applications.
132	Yes	Yes	English	LO	September 2024	No, because the gas evaluated was carbon dioxide	-	Scientific article	KOIDE, K; HAYASHI, T; SUMINO, K; IWAMOTO, S.	1976	Mass transfer from single bubbles in aqueous solutions of surfactants	CHEMICAL ENGINEERING SCIENCE	31	963-967	10.1016/0009-2509(76)87048-0	https://www-sciencedirect.ez49.periodicos.capes.gov.br/science/article/pii/0009250976870480?via%3Dihub	Gas-liquid	Carbon dioxide	Distilled water	n-hexanol, n-heptanol, n-octane	-	Distilled water	-	Mass transfer coefficient (kL) of single bubbles.	Increasing speed of single bubbles.	Diameter of carbon dioxide bubbles	-	-	-	-	-	-	-	Diameter of carbon dioxide bubbles	Surfactant concentration	Type of surfactant	-	-	-	-	-	-	-	-	-	-	-	-	Investigate the effects of different surfactants on mass transfer rates.
136	Yes	Yes	English	LO	September 2024	No, because the authors only analyzed and discussed the experimental data of many authors in order to establish more conclusive models for interpreting the mechanism of mass transfer transfer mechanism in stirred vessels with a flat interface.	-	Scientific article	Bin, AK	1984	MASS TRANSFER TO THE FREE INTERFACE IN STIRRED VESSELS	CHEMICAL ENGINEERING COMMUNICATIONS	31	155-183	10.1080/00986448408911148	https://www-tandfonline.ez49.periodicos.capes.gov.br/doi/abs/10.1080/00986448408911148	Gas-liquid	-	-	-	-	-	-	Mass transfer coefficient in the liquid phase	-	-	-	-	-	-	-	-	-	Energy dissipation rate.	Geometric parameters of the system.	Turbulent Reynolds number.	Impeller design variations	-	-	-	-	-	-	-	-	-	-	-	Investigate energy dissipation rates in various tank-impeller geometries.
137	Yes	Yes (CADIMA)	English	LO	January to February 2024	No, because the type of gas studied is carbon dioxide	-	Scientific article	SHAH, PS and MAHALINGAM, R	1984	Mass transfer with chemical reaction in liquid foam reactors	AICHE JOURNAL	30	924-934	10.1002/aic.690300607	https://aiche-onlinelibrary-wiley.ez49.periodicos.capes.gov.br/doi/10.1002/aic.690300607	Gas-liquid	Carbon dioxide	Solutions: Water and Sodium Carbonate-Bicarbonate; Sodium Hydroxide Water.	Triton X-100 and hexadecyl trimethyl ammonium bromide (HDTMAB)	-	-	Laboratory experiment and semi-theoretical assessment	Gas retention	Effective interfacial area	Liquid phase mass transfer coefficient	Modified interfacial mass transfer coefficient	-	-	-	-	-	-	Superfacial gas velocities	Gas residence times	Type of surfactant	Bubble size	-	-	-	-	-	-	-	-	-	-	-	Study the optimization of foam reactor design to minimize interfacial resistance caused by surfactants, particularly for fast chemical reactions where this resistance significantly affects performance.
141	Yes	No	English	LO	January to February 2024	No, full text not available	-	Scientific article	Deng, ZH; Wang, TF; Zhang, N; Wang, ZW	2011	Mass-Transfer Behaviors in Alcohol Solutions in an Internal-Loop Airlift Reactor of 5-m Height	INDUSTRIAL AND ENGINEERING CHEMICAL RESEARCH	50	11537-11543	10.1021/ie2001988	https://pubs-acs-org.ez49.periodicos.capes.gov.br/doi/10.1021/ie2001988	-	-	-	-	-	-	-	-	-	-	-	-	-	-	-	-	-	-	-	-	-	-	-	-	-	-	-	-	-	-	-	-	-
143	Yes	Yes	English	LO	September 2024	Yes	-	Scientific article	Bredwell, MD and Worden, RM	1998	Mass-transfer properties of microbubbles. 1. Experimental studies	PROGRESS IN BIOTECHNOLOGY	14	31-38	10.1021/bp970133x	https://aiche-onlinelibrary-wiley.ez49.periodicos.capes.gov.br/doi/full/10.1021/bp970133x	Gas-liquid	Oxygen	Distilled water	Tween 20 (non-ionic)	-	Distilled water	Laboratory experiment	Mass transfer coefficients (K_L) for microbubble dispersions	Volumetric mass transfer coefficients (K_La) during fermentation.	Axial dispersion coefficients in the bubble column.	Concentration of fermentation products	-	-	-	-	-	-	Gas flow rate in the reactor	Surfactant concentration in the liquid	Microbubble diameter.	-	-	-	-	-	-	-	-	-	-	-	-	Investigate the effects of microbubbles in different types of fermentation.
144	Yes	Yes	English	LO	September 2024	Yes	-	Scientific article	Worden, RM and Bredwell, MD	1998	Mass-transfer properties of microbubbles. 2. Analysis using a dynamic model	PROGRESS IN BIOTECHNOLOGY	14	39-46	10.1021/bp970131c	https://aiche-onlinelibrary-wiley.ez49.periodicos.capes.gov.br/doi/full/10.1021/bp970131c	Gas-liquid	Pure oxygen	Degassed water	Not specified	-	-	Mathematical modeling	Mass transfer coefficient (kL) for microbubbles.	Bubble shrinkage rates in degassed water.	Concentration of gas in the liquid phase around the bubble.	-	-	-	-	-	-	-	Surfactant concentration	Initial gas concentration in the liquid	Bubble size	Gaseous species present.	Size of the time interval.	Step size for simulations.	Gas flow fraction.	Environmental conditions.	-	-	-	-	-	-	-	Investigate the effects of surfactant concentration on mass transfer rates
147	Yes	Yes	English	LO	September 2024	Yes, although the study involved wastewater, unpolluted water was analyzed (comparator)	-	Scientific article	Molder, E; Mashirin, A and Tenno, T	2005	Measurement of the oxygen mass transfer through the air-water interface	ENVIRONMENTAL SCIENCE AND POLLUTION RESEARCH	12	66-70	10.1065/espr2004.11.223	https://link-springer-com.ez49.periodicos.capes.gov.br/article/10.1065/espr2004.11.223	Liquid-gas	Oxygen	Wastewater	-	Methanol, ethanol, 1-propanol and 1-butanol.	Unpolluted water	Laboratory experiment	Oxygen mass transfer coefficient of the water surface layer	Oxygen concentration over time	Oxygen diffusion coefficient in the liquid surface layer	-	-	-	-	-	-	-	Surfactant concentration on the surface of wastewater.	Surface area of the liquid-gas interface.	Volume of the gas mixture in the chamber.	System temperature.	Pressure of the gas mixture in the chamber.	-	-	-	-	-	-	-	-	-	-	Studies to develop field equipment for measuring oxygen permeability.
148	Yes	No	English	LO	January to February 2024	No, full text not available	-	Thesis	HUI PK	1991	Mechanism of bacterial accumulation at the gas-liquid interface and its effect on the oxygen transfer rate	-	-	-	9798641754437	https://www.elibrary.ru/item.asp?id=5869421	-	-	-	-	-	-	-	-	-	-	-	-	-	-	-	-	-	-	-	-	-	-	-	-	-	-	-	-	-	-	-	-	-
150	No	Yes	English	LO	January to February 2024	Yes	-	Scientific article	Kordac, M and Linek, V	2006	Mechanism of enhanced gas absorption in presence of fine solid particles. Effect of molecular diffusivity on mass transfer coefficient in stirred cell	CHEMICAL ENGINEERING SCIENCE	61	7125-7132	10.1016/j.ces.2006.06.025	https://www-sciencedirect.ez49.periodicos.capes.gov.br/science/article/pii/S0009250906004787?via%3Dihub	Gas-liquid	Oxygen and hydrogen	Distilled water	-	Sodium sulphate	-	Laboratory experiment	Mass transfer coefficient of desorption and absorption of oxygen and hydrogen gases to the liquid side (kL)	Shaker frequency (N)	Solid particle load	Molecular diffusivity (D)	Concentration of solute gases (O2, H2)	-	-	-	-	-	Solid particle load	Shaker frequency	Types of solute gases (O₂, H₂)	Molecular diffusivity of gases	-	-	-	-	-	-	-	-	-	-	-	Investigate different types of solid particles to improve mass transfer.
151	No	Yes	English	LO	January to February 2024	Yes	-	Scientific article	Linek, V; Kordac, M and Soni, M	2008	Mechanism of gas absorption enhancement in presence of fine solid particles in mechanically agitated gas-liquid dispersion. Effect of molecular diffusivity	CHEMICAL ENGINEERING SCIENCE	63	5120-5128	10.1016/j.ces.2008.06.023	https://www-sciencedirect.ez49.periodicos.capes.gov.br/science/article/pii/S0009250908003588?via%3Dihub	Gas-liquid	Oxygen and hydrogen	Distilled water	-	Sodium sulphate	-	Laboratory experiment	Volumetric mass transfer coefficient of desorption and absorption of oxygen and hydrogen gases to the liquid side (kLa)	Specific oxygen absorption in sodium sulfite solution (N).	Oxygen absorption rate in dispersion.	-	-	-	-	-	-	-	Stirring speed at the interface	Type of gas used (O2, H2).	Concentration of activated carbon and TiO2.	Presence of surfactants in the solution.	Solution pH levels	-	-	-	-	-	-	-	-	-	-	Investigate the effects of different types of particles on mass transfer.
152	Yes	Yes	English	LO	September 2024	Yes	-	Scientific article	Linek, V; Kordac, M and Moucha, T	2005	Mechanism of mass transfer from bubbles in dispersions - Part II: Mass transfer coefficients in stirred gas-liquid reactor and bubble column	CHEMICAL ENGINEERING AND PROCESS INTENSIFICATION	44	121-130	10.1016/j.cep.2004.05.009	https://www-sciencedirect.ez49.periodicos.capes.gov.br/science/article/pii/S0255270104001138?via%3Dihub	Gas-liquid	Pure oxygen	Water	Ocenol (cis-9-octadecen-1-ol) or polyethylene glycol (PEG) 1000	Sodium sulfite 0.8M, pure or with the addition of Sokrat 44 (copolymer of acrylonitrile and acrylic acid) or short fiber carboxymethyl cellulose for Newtonian viscosity increase and long fiber for non-Newtonian viscosity increase.	-	Laboratory experiment	Average mass transfer coefficient in the liquid film (kL)	Volumetric mass transfer coefficient (kLa)	Specific interfacial area	Total specific power dissipated in the liquid	-	-	-	-	-	-	Composition of the liquid medium (sodium sulphite solution, surfactants)	Impeller speed in agitated tank	Gas flow rate	Bubble diameter	Power dissipated in the liquid phase	-	-	-	-	-	-	-	-	-	-	Investigate the effects of surfactants on mass transfer mechanisms.
155	Yes	Yes (CADIMA)	English	LO	January to February 2024	No, because the type of liquid phase is wastewater	-	Scientific article	JU, LK and SUNDARARAJAN, A	1992	Model analysis of biological oxygen transfer enhancement in surface-aerated bioreactors	BIOTECHNOLOGY AND BIOENGINEERING	40	1343-1352	10.1002/bit.260401108	https://onlinelibrary-wiley.ez49.periodicos.capes.gov.br/doi/10.1002/bit.260401108	Gas-liquid	Oxygen	Wastewater	Dry surfactants, such as fatty acids, alcohols and phospholipids; biosurfactants produced by microorganisms,	-	-	Mathematical modeling	Oxygen transfer enhancement factor (E)	-	-	-	-	-	-	-	-	-	Partial pressure of oxygen in the liquid phase	Thickness of the stagnant liquid layer	Specific oxygen uptake rate of microorganisms	Cell mass concentration	-	-	-	-	-	-	-	-	-	-	-	Exploring the effects of agitation intensity on increasing biological oxygen transfer in bioreactors
157	Yes	Yes	English	LO	September 2024	Yes	-	Scientific article	Averkina, AS; Kazakov, DA; Asnin, LD; Kaczmarski, K; Krol, G; Vol'khin, VV	2017	New insights into oxygen absorption in unspared stirred vessels	HEAT AND MASS TRANSFER	53	1971-1982	10.1007/s00231-016-1959-2	https://link-springer-com.ez49.periodicos.capes.gov.br/article/10.1007/s00231-016-1959-2	Gas-liquid	Oxygen	Deionized water	-	Hexanoic acid (HA), sodium sulphate and glycerol	Distilled water	Laboratory experiment and mathematical modeling	Oxygen mass transfer coefficient (kLa)	Interface surface area	Liquid phase concentration	Gas phase concentration	Absorption rate	-	-	-	-	-	Agitator speed	Viscosity of the liquid	Liquid density	Addition of surfactant	-	-	-	-	-	-	-	-	-	-	-	Investigate the effects of different surfactants on mass transfer.
166	Yes	Yes	English	LO	September 2024	Yes	-	Scientific article	Asher, WE; Karle, LM and Higgins, BJ	1997	On the differences between bubble-mediated air-water transfer in freshwater and seawater	JOURNAL OF MARINE RESEARCH	55	813-845	10.1357/0022240973224210	https://www-ingentaconnect-com.ez49.periodicos.capes.gov.br/content/jmr/jmr/1997/00000055/00000005/art00001	Air-water	Oxygen and others	Clean fresh water (filtered and sterilized groundwater); and clean salt water	Triton X-100.	-	Clean fresh water (filtered and sterilized groundwater); and clean salt water	Laboratory experiment	Bubble populations were measured	Gas transfer speeds	-	-	-	-	-	-	-	-	Bubble populations	Gas transfer rates.	Environmental conditions.	Type of water (freshwater or seawater)	-	-	-	-	-	-	-	-	-	-	-	Investigate bubble-mediated gas exchange in various types of water.
167	Yes	Yes	English	LO	September 2024	Yes	-	Scientific article	Garcia-Abuín, A; Gómez-Díaz, D; Losada, M; Navaza, JM	2013	Oxygen absorption in polymer plus surfactant aqueous solutions	JOURNAL OF CHEMICAL ENGINEERING	225	76-83	10.1016/j.cej.2013.03.067	https://www-sciencedirect.ez49.periodicos.capes.gov.br/science/article/pii/S1385894713003926?via%3Dihub	Gas-liquid	Oxygen	Distilled water	Tween80	j-carrageenan(polymer)	Pure water	Laboratory experiment	Mass transfer coefficient.	Oxygen transfer rate.	Viscosity of the liquid phase	Surface tension.	-	-	-	-	-	-	Surfactant concentration	Polymer concentration	Gas flow rate	Viscosity of the liquid phase	-	-	-	-	-	-	-	-	-	-	-	Investigate other solutes that affect the physical properties of the liquid.
168	No	Yes	English	LO	January to February 2024	Yes	-	Scientific article	Pedersen, T.	2000	Oxygen absorption into moving water and tension solutions	WATER RESEARCH	34	2569-2581	10.1016/S0043-1354(99)00417-0	https://www-sciencedirect.ez49.periodicos.capes.gov.br/science/article/pii/S0043135499004170?via%3Dihub	Gas-liquid	Pure oxygen	Tap water	Anionic surfactant (Diisooctylsulfosuccinate) and non-ionic surfactant (Fataacidopolyethanolamide)	-	Clean tap water	Laboratory experiment	Oxygen mass transfer coefficients (kL)	Liquid flow velocity.	Film thickness.	Surface tension.	Bubble size.	-	-	-	-	-	Liquid flow velocity.	Bubble size.	Surface tension.	Surfactant concentration.	-	-	-	-	-	-	-	-	-	-	-	Development of a complete calculation model for K.
169	No	Yes	English	LO	January to February 2024	Yes	-	Scientific article	Jiménez, M; Dietrich, N; Graça, JR; Hebrard, G.	2014	Oxygen mass transfer and hydrodynamic behavior in wastewater: Determination of local impact of surfactants by visualization techniques	WATER RESEARCH	58	111-121	10.1016/j.waters.2014.03.065	https://www-sciencedirect.ez49.periodicos.capes.gov.br/science/article/pii/S0043135414002656?via%3Dihub	Gas-liquid	Oxygen	Demineralized water and filtered wastewater	PAIC Citron and Caprylate monoglyceride	-	Demineralized water	Laboratory experiment	Oxygen transfer flow (F)	Flux density (J)	Mass transfer coefficient on the liquid side (kL)	Bubble diameter (deq)	Aspect ratio	Contamination angle (qcap)	Ascent speed (Ub)	Oxygen concentration fields	Oxygen solubility	Diffusion coefficient (D)	Surfactant concentration in the liquid phase.	Type of liquid (demineralized water, dishwashing detergent, filtered waste water).	Oxygen concentration in the liquid phase.	Bubble diameter and aspect ratio.	Liquid surface tension measurements.	Fluorescence intensity measurements.	-	-	-	-	-	-	-	-	-	Extend the approach to larger bubble diameters.
170	Yes	Yes	English	LO	September 2024	Yes	-	Scientific article	Kumar, B and Rao, AR	2009	Oxygen transfer and shear rate in surface aerator	ENVIRONMENTAL TECHNOLOGY	30	947-951	10.1080/09593330902988737	https://www-tandfonline.ez49.periodicos.capes.gov.br/doi/full/10.1080/09593330902988737	Water surface	Oxygen	Water	-	Not specified	Water	Laboratory experiment	Shear rate in surface aeration systems	Oxygen transfer rate in surface aeration systems	-	-	-	-	-	-	-	-	Impeller rotation speed	Shear rate in the fluid	Energy input into the system.	Volume of fluid in the tank	-	-	-	-	-	-	-	-	-	-	-	Promote further studies on the effects of shear rate on oxygen transfer.
171	No	Yes (CADIMA)	English	LO	January to February 2024	Yes	-	Scientific article	TSAO, GT and LEE, DD	1975	Oxygen transfer in fermentation	AICHE JOURNAL	21	979-985	10.1002/aic.690210521	https://aiche-onlinelibrary-wiley.ez49.periodicos.capes.gov.br/doi/10.1002/aic.690210521	Gas-liquid	Oxygen	Water	-	Crude enzyme preparation, specifically glucose oxidase, containing surfactant proteins	Distilled water	Laboratory experiment	Renewal fee	Interfacial mass transfer coefficient (kL)	Fluctuation range of oxygen concentration	-	-	-	-	-	-	-	Agitator speed	Enzyme concentration	-	-	-	-	-	-	-	-	-	-	-	-	-	Develop more reliable scale-up techniques based on a solid understanding of the interfacial mass transfer process rather than practical rules.
174	Yes	Yes	English	LO	September 2024	No, because the gas studied is carbon dioxide	-	Scientific article	GEORGE, J; MINEL, F and GRISENTI, M	1994	Physical and hydrodynamical parameters controlling gas-liquid mass transfer	INTERNATIONAL JOURNAL OF HEAT AND MASS TRANSFER	37	1569-1578	10.1016/0017-9310(94)90173-2	https://www-sciencedirect.ez49.periodicos.capes.gov.br/science/article/pii/0017931094901732?via%3Dihub	Gas-liquid	Carbon dioxide	Deionized water	Hexadecanol	-	Deionized water	-	Level of turbulent kinetic energy near the interface.	Gas absorption coefficient.	Carbon dioxide interfacial concentration.	Carbon dioxide concentrations by mass.	-	-	-	-	-	-	Microjet input speed	Depth of liquid in container	Concentration of carbon dioxide in the liquid phase	Surface tension due to hexadecanol layers	-	-	-	-	-	-	-	-	-	-	-	Evaluate the effects of different surfactants on mass transfer.
176	Yes	Yes	English	LO	January to February 2024	No, because the type of liquid is waste water	-	Scientific article	Baeten, JE; van Dijk, EJH; Pronk, M; van Loosdrecht, MCM; Volcke, EIP	2021	Potential of off-gas analyzes for sequentially operated reactors demonstrated on full-scale aerobic granular sludge technology	ENVIRONMENTAL SCIENCE TOTAL	787	-	10.1016/j.scitotenv.2021.147651	https://www-sciencedirect.ez49.periodicos.capes.gov.br/science/article/pii/S0048969721027224?via%3Dihub	Gas-liquid	Oxygen and carbon dioxide	Wastewater	Not specified	-	-	Laboratory experiment	Liquid gas transfer rates	Concentrations and conversion rates of TOC and N	Greenhouse gas emissions	-	-	-	-	-	-	-	Concentrations of emitted substances	aeration characteristics	Liquid gas transfer rates	Composition of the effluent gas	-	-	-	-	-	-	-	-	-	-	-	Waste gas analysis in sequentially operated reactors
182	No	Yes	English	LO	January to February 2024	Yes	-	Scientific article	Molder, E; Tenno, T and Tenno, T	2009	Research of oxygen mass transfer through the air-water surface at low bulk concentrations of surfactants	PROCEDURES OF THE ESTONIAN ACADEMY OF SCIENCES	58	132-136	10.3176/proc.2009.2.05	https://kirj.ee/proceedings-of-the-estonian-academy-of-sciences-publications/?filter%5Byear%5D=2009&filter%5Bissue%5D=70&filter%5Bpublication%5D=472&v=19d3326f3137	Air-water	Oxygen	Water	-	Low-alcohol molecules (1-butanol, 2-butanol, 2-methyl-propanol and 2-methyl-2-propanol)	Surfactant-free water	Laboratory experiment	Oxygen mass transfer rate across the air-water surface.	Surface tension of aqueous butanol solutions.	-	-	-	-	-	-	-	-	Surfactant mass concentrations	Types of surfactants used (n-butanol, sec-butanol, etc.)	Experiment temperature (20°C)	-	-	-	-	-	-	-	-	-	-	-	-	Investigate the effects of different surfactants on gas mass transfer.
188	Yes	No	English	LO	January to February 2024	No, full text not available	-	Scientific article	Wu, YN; Fang, SS; Zhang, KY; Zhao, MW; Jiao, BL; Dai, CL	2018	Stability Mechanism of Nitrogen Foam in Porous Media with Silica Nanoparticles Modified by Cationic Surfactants	LANGMUIR	34	8015-8023	10.1021/acs.langmuir.8b01187	https://pubs-acs-org.ez49.periodicos.capes.gov.br/doi/10.1021/acs.langmuir.8b01187	-	-	-	-	-	-	-	-	-	-	-	-	-	-	-	-	-	-	-	-	-	-	-	-	-	-	-	-	-	-	-	-	-
191	Yes	Yes	English	LO	January to February 2024	No, because the study evaluated another reagent that could reduce surface tension and increase the efficiency of gas-liquid mass transfer and improve air spraying to remediate aquifers contaminated with benzene, providing several possibilities for the subsequent application of this improvement. In this case, the research did not specifically involve the evaluation of oxygen mass transfer.	-	Scientific article	Chang, YH; Yao, M; Bai, J; Zhao, YS	2019	Study on the effects of alcohol-enhanced air sparging remediation in a benzene-contaminated aquifer: a new insight	ENVIRONMENTAL SCIENCE AND POLLUTION RESEARCH	26	35140-35150	10.1007/s11356-019-06527-7	https://link-springer-com.ez49.periodicos.capes.gov.br/article/10.1007/s11356-019-06527-7	Gas-liquid	Uninformed	Groundwater	Surfactant (sodium dodecylbenzene sulfonate_	Heptanol-1 alcohol	-	-	-	-	-	-	-	-	-	-	-	-	-	-	-	-	-	-	-	-		-						-
195	Yes	Yes	English	LO	September 2024	Yes	-	Scientific article	Kaya, A; Schumpe, A.	2005	Surfactant adsorption rather than "shuttle effect"?	CHEMICAL ENGINEERING SCIENCE	60	6504-6510	10.1016/j.ces.2005.03.002	https://www-sciencedirect.ez49.periodicos.capes.gov.br/science/article/pii/S0009250905002009?via%3Dihub	Gas/liquid	Oxygen or hydrogen	Double-distilled water and tap water	-	Activated carbon; aluminum oxide; graphite; graphite monofluoride; quartz; sulfur; zeolite	Clean system	Laboratory experiment	Mass transfer coefficient (KL)	Solubility in gas	-	-	-	-	-	-	-	-	Stirring speed	Type of powder solids used	Type of gas (oxygen, hydrogen)	Liquid type	-	-	-	-	-	-	-	-	-	-	-	Analyze the effects of different types of solids on mass transfer.
196	Yes	Yes	English	LO	September 2024	Yes	-	Scientific article	Rosso, D; Larson, LE and Stenstrom, MK	2006	Surfactant effects on alpha factors in full-scale wastewater aeration systems	WATER SCIENCE AND TECHNOLOGY	54	143-153	10.2166/wst.2006.768	https://iwaponline.com/wst/article-abstract/54/10/143/12820/Surfactant-effects-on-alpha-factors-in-full-scale?redirectedFrom=fulltext	Gas-liquid	Oxygen	Water	Docedil Sodium Sulfate (SDS)	-	Clean water	Laboratory experiment	Volumetric mass transfer coefficients (kLa)	Oxygen transfer rates	Oxygen transfer efficiency for clean water	Oxygen transfer efficiency for surfactant solutions	Bubble life	Bubble diameter	Dynamic surface tension	Interfacial oxygen diffusivity	Surfactant mass diffusivity	Air flow rate	Bubble life	Bubble diameter (interfacial area)	Surfactant concentration	Air flow rate	Interfacial oxygen diffusivity	Surfactant mass diffusivity	Hole diameter	-	-	-	-	-	-	-	-	Investigate the effects of surfactant in different aeration methods
198	Yes	Yes	English	LO	September 2024	Yes	-	Scientific article	Rosso, D and Stenstrom, MK	2006	Surfactant effects on α-factors in aeration systems	WATER RESEARCH	40	1397-1404	10.1016/j.watres.2006.01.044	https://www-sciencedirect.ez49.periodicos.capes.gov.br/science/article/pii/S0043135406000753?via%3Dihub	Gas-liquid	Oxygen	Water	Docedil Sodium Sulfate (SDS)	Isoamyl alcohol	Clean water	Laboratory experiment	Interfacial area	Volumetric mass transfer coefficient kLa	Mass transfer coefficient in the liquid film kL	-	-	-	-	-	-	-	Type of aerator (fine bubble, coarse bubble, surface aerator)	Surfactant concentration	Interfacial flow velocity	Bubble age (average hydraulic retention time)	-	-	-	-	-	-	-	-	-	-	-	Investigate mass transfer in various turbulence regimes.
199	Yes	No	English	LO	January to February 2024	No, full text not available	-	Scientific article	Wu, YN; Fang, SS; Zhang, KY; Zhao, MW; Jiao, BL; Dai, CL	2009	Surfactant induced solubilization and transfer resistance in gas-water and gas-oil systems	LANGMUIR	34	8015-8023	10.3997/2214-4609.20145857	https://pubs-acs-org.ez49.periodicos.capes.gov.br/doi/10.1021/acs.langmuir.8b01187	-	-	-	-	-	-	-	-	-	-	-	-	-	-	-	-	-	-	-	-	-	-	-	-	-	-	-	-	-	-	-	-	-
202	Yes	Yes	English	LO	September 2024	Yes. Numerical simulations of turbulent mass transfer of gas were carried out considering clean, contaminated and solid interfaces	-	Scientific article	Hasegawa, Y and Kasagi, N	2008	Systematic analysis of high Schmidt number turbulent mass transfer across clean, contaminated and solid interfaces	INTERNATIONAL JOURNAL OF HEAT AND FLUID FLOW	29	765-773	10.1016/j.ijheatfluidflow.2008.03.002	https://www-sciencedirect.ez49.periodicos.capes.gov.br/science/article/pii/S0142727X08000520?via%3Dihub	Air-water	Not specified	Water	Not specified	-	Clean interface	Laboratory experiments and numerical simulations	Gas interfacial mass transfer rate	Surface divergence fluctuations	Turbulent diffusivity.	Average concentrations at the interface and by mass.	-	-	-	-	-	-	Schmidt number	Marangoni number	Interfacial friction velocity	Surfactant concentration	-	-	-	-	-	-	-	-	-	-	-	-
205	No	Yes	English	LO	January to February 2024	Yes	-	Scientific article	Lee, RJ and Saylor, JR	2010	The effect of a surfactant monolayer on oxygen transfer across an air/water interface during mixed convection	INTERNATIONAL JOURNAL OF HEAT AND MASS TRANSFER	53	3405-3413	10.1016/j.ijheatmasstransfer.2010.03.037	https://www-sciencedirect.ez49.periodicos.capes.gov.br/science/article/pii/S001793101000178X?via%3Dihub	Air-water	Oxygen	Filtered tap water	Oleyl alcohol	-	Clean tap water without natural surfactants on the surface	Laboratory experiment	Oxygen mass transfer coefficient (kL)	Oxygen concentration (C) in water.	Wind speed (U).	Rayleigh number (Ra).	Sherwood number (Sh).	-	-	-	-	-	Presence of a surfactant monolayer	Reynolds number (Re)	Rayleigh number (Ra)	Wind speed	Water temperature	-	-	-	-	-	-	-	-	-	-	Further exploration of gas exchange during mixed convection conditions.
207	Yes	Yes	English	LO	September 2024	No, because it didn't specifically study oxygen	-	Scientific article	Besagni, G and Inzoli, F	2017	The effect of liquid phase properties on bubble column fluid dynamics: Gas holdup, flow regime transition, bubble size distributions and shapes, interfacial areas and foaming phenomena	CHEMICAL ENGINEERING SCIENCE	170	270-296	10.1016/j.ces.2017.03.043	https://www-webofscience.ez49.periodicos.capes.gov.br/wos/woscc/full-record/WOS:000407655100027	Gas-liquid	Not specified	Deionized water	-	Sodium chloride; ethanol; monoethylene glycol	Pure water	-	Bubble sizes and shapes in homogeneous flow.	Gas retention measurements	Interfacial areas calculated using Sauter mean diameters.	-	-	-	-	-	-	-	The surface velocities of gases	Properties of the liquid phase (influence the size and shape of the bubbles).	-	-	-	-	-	-	-	-	-	-	-	-	-	To study the validity of the "Wilkison scale increase criteria".
208	No	Yes	English	LO	January to February 2024	Yes	-	Scientific article	VV Anikiev, VF Mishukov, GN Moiseevsky and AV Tkalin	1988	The effect of oil films on water evaporation and oxygen content in sea water	GeoJournal	16	19-24	10.1007/BF02626367	https://www-jstor-org.ez49.periodicos.capes.gov.br/stable/41144862	Maritime atmosphere	Oxygen	Sea water	-	Oil	Water with a clean surface	Laboratory experiment and field experiment	Oxygen mass transfer coefficients (kw and kf)	Water evaporation rate.	-	-	-	-	-	-	-	-	Wind speed	Air humidity levels	Air temperature	Oxygen concentration in seawater.	Thickness of the contaminant film (oil)	Presence of surface active substances.	Water temperature	-	-	-	-	-	-	-	-	Investigating the long-term effects of oil films on marine ecosystems.
209	No	Yes	English	LO	January to February 2024	Yes	-	Scientific article	Poleto, Cristiano Ferreira, Murilo de Souza Soeira, Thiago Vinicius Ribeiro Ferreira, Deusmaque Carneiro Luz, Mario Sergio da Gonçalves, Julio Cesar de Souza Inácio	2020	The effect of SDS surfactant on surface reaeration coefficient: a laboratory scale approach	Rev. Ambiental. Water	15	-	10.4136/ambi-água.2536	https://www.scielo.br/j/ambiagua/a/RJGYdsDfS6MxxXvtwPcPwqF/?lang=em	Air-water	Oxygen	Tap water	Sodium Dodecyl Sulfate (SDS)	-	Tap water	Laboratory experiment	Re-aeration coefficient (K2)	Oxygen transfer at the air-water interface	-	-	-	-	-	-	-	-	Rotational speed of the cylindrical reactor agitator	Reynolds number in the hydraulic channel (agitation levels)	Flow speed	Depth	Kinematic viscosity of the fluid	Air temperature	Water temperature	Surfactant concentration	-	-	-	-	-	-	-	Carry out reaeration studies in real environments, natural water bodies, especially those that receive wastewater.
210	Yes	No	English	LO	January to February 2024	No, full text not available	-	Scientific article	KAWASE, Y and ULBRECHT, JJ	1982	The effect of surfactant on terminal velocity of and mass transfer from a fluid sphere in a non-Newtonian fluid	CANADIAN JOURNAL OF CHEMICAL ENGINEERING	60	87-93	10.1002/cjce.5450600115	https://onlinelibrary-wiley.ez49.periodicos.capes.gov.br/doi/abs/10.1002/cjce.5450600115	-	-	-	-	-	-	-	-	-	-	-	-	-	-	-	-	-	-	-	-	-	-	-	-	-	-	-	-	-	-	-	-	-
211	No	Yes	English	LO	January to February 2024	Yes	-	Scientific article	Molder, E; Tenno, T and Mashirin, A	2002	The effect of surfactants on oxygen mass-transfer through the air-water interface	ENVIRONMENTAL SCIENCE AND POLLUTION RESEARCH	9	39-42	10.1065/espr2002.04.115.10 (duplicate with 10.1007/BF02987424)	https://link-springer-com.ez49.periodicos.capes.gov.br/article/10.1007/BF02987424	Air-water	Oxygen	Purified water	-	Methanol, ethanol, 1-propanol and 1-butanol.	Contaminant-free water	Laboratory experiment and mathematical modeling	Oxygen transfer rate	Resistance to oxygen mass transfer.	Characteristic constants of surfactants	-	-	-	-	-	-	-	Surfactant concentration	Types of surfactants: methanol, ethanol, 1-propanol, 1-butanol.	Liquid temperature	-	-	-	-	-	-	-	-	-	-	-	-	Investigate the effects of additional surfactants on oxygen transfer rates.
212	No	Yes	English	LO	January to February 2024	Yes	Duplicate with study ID 211 (different DOI)	Scientific article	Molder, E; Tenno, T and Mashirin, A	2002	The effect of surfactants on oxygen mass-transfer through the air-water interface	ENVIRONMENTAL SCIENCE AND POLLUTION RESEARCH	9	39-42	10.1007/BF02987424	https://link-springer-com.ez49.periodicos.capes.gov.br/article/10.1007/BF02987424	Air-water	Oxygen	Purified water	-	Methanol, ethanol, 1-propanol and 1-butanol.	Contaminant-free water	Laboratory experiment and mathematical modeling	Oxygen transfer rate	Resistance to oxygen mass transfer.	Characteristic constants of surfactants	-	-	-	-	-	-	-	Surfactant concentration	Types of surfactants: methanol, ethanol, 1-propanol, 1-butanol.	Liquid temperature	-	-	-	-	-	-	-	-	-	-	-	-	Investigate the effects of additional surfactants on oxygen transfer rates.
213	No	No	English	LO	January to February 2024	No, full text not available	Digital indexing platform showed only the abstract	Scientific article	Molder, E., Tenno, T., Mashirin, A.	1994 (article)	The effect of surfactants on oxygen mass-transfer through the air-water interface.	-	-	-	-	-	-	-	-	-	-	-	-	-	-	-	-	-	-	-	-	-	-	-	-	-	-	-	-	-	-	-	-	-	-	-	-	-	-
217	Yes	Yes	English	LO	September 2024	Yes	-	Scientific article	Cornélia Ablasser, Sebastian Hofmann, Olaf Hinrichsen	2014	The Influence of Interfacial Areas for Gas Absorption in the Presence of Solid Particles	CHEMICAL ENGINEERING AND TECHNOLOGY	37	1468-1474	10.1002/ceat.201400052	https://onlinelibrary-wiley.ez49.periodicos.capes.gov.br/doi/10.1002/ceat.201400052	Gas-liquid	Oxygen	Double-distilled water	-	Activated carbon and glass beads	Water without solid material	Laboratory experiment	Volumetric mass transfer coefficient (kLa)	Interfacial area arrangement.	Rotational speed.	-	-	-	-	-	-	-	Rotational speed of the stirred cell.	Type of solid particles (glass beads, activated carbon)	-	-	-	-	-	-	-	-	-	-	-	-	-	Investigate different solid particle materials for mass transfer purposes.
218	Yes	Yes	English	LO	September 2024	No, because the population is not the gas-liquid environmental interface	-	Scientific article	GOLDSTEIN, JI; CHOI, SK; VANLOO, FJJ; HEIJLIGERS, HJM; BASTIN, GF; SLOOF, WG	1993	The influence of oxide surface layers on bulk electron probe microanalysis of oxygen-application to Ti-Si-O compounds	DIGITALIZING	15	165-170	10.1002/sca.4950150310	https://onlinelibrary-wiley.ez49.periodicos.capes.gov.br/doi/10.1002/sca.4950150310	Titanium-silicon compounds	Oxygen	-	-	-	-	-	Oxygen content in materials with oxide surface layers.	Thickness of oxide surface layers in Ti and Ti-Si composites	-	-	-	-	-	-	-	-	Thickness of the oxide surface layer.	Oxygen content in Ti-Si-O compounds.	Sample composition (Ti, Si, O ratios)	-	-	-	-	-	-	-	-	-	-	-	-	Explore techniques for measuring oxygen in phases containing Ti.
221	Yes	Yes	Japanese	LO	September 2024	No, because the document was written in Japanese	-	Scientific article	Shimada, T., Komori, S.	1999	The similarity between heat and mass transfer across the wind-driven air-water interface	Transactions of the Japan Society of Mechanical Engineers	65	2092–2098	10.1299/kikaib.65.2092	https://www.osti.gov/etdeweb/biblio/20074216	-	-	-	-	-	-	-	-	-	-	-	-	-	-	-	-	-	-	-	-	-	-	-	-	-	-	-	-	-	-	-	-	-
227	Yes	No	English	LO	January to February 2024	No, full text not available	-	Scientific article	DS Kalaikadal, RM Manglik, MA Jog	2019	Transient thermo-diffuse-capillary convection around a bubble in a surfactant solution: A numerical investigation using the volume-of-fluid technique	American Society of Mechanical Engineers	59315	-	10.1115/HT2019-3696	https://asmedigitalcollection.ez49.periodicos.capes.gov.br/HT/proceedings-abstract/HT2019/59315/1071236	-	-	-	-	-	-	-	-	-	-	-	-	-	-	-	-	-	-	-	-	-	-	-	-	-	-	-	-	-	-	-	-	-
233	Yes	Yes	English	LO	September 2024	No, because it didn't specifically study oxygen	-	Scientific article	Cachaza, EM; Díaz, ME; Montes, FJ; Galán, MA	2011	Unified study of flow regimes and gas holdup in the presence of positive and negative surfactants in a non-uniformly aerated bubble column	CHEMICAL ENGINEERING SCIENCE	66	4047-4058	10.1016/j.ces.2011.05.036	https://www-sciencedirect.ez49.periodicos.capes.gov.br/science/article/pii/S0009250911003459?via%3Dihub	Gas-liquid	Compressed synthetic air	Ultrapure water	electrolytes: calcium chloride (CaCl2), sodium chloride (NaCl) and potassium chloride (KCl2); and aliphatic alcohols: ethanol (EtOH), propanol (POH) and isobutanol (IBOH).	-	Ultrapure water	-	Global gas retention in bubble columns.	Flow regimes in partially aerated bubble columns.	Surfactant concentration and transition concentration	-	-	-	-	-	-	-	Type of surfactant	Surfactant concentration	Transition concentration	Surface gas velocity	-	-	-	-	-	-	-	-	-	-	-	To study the effects of surfactant concentration on gas retention.
235	Yes	Yes	English	LO	January to February 2024	Yes	-	Scientific article	Ertekin, E; Kavanagh, JM; Fletcher, DF; McClure, DD	2021	Validation studies to assist in the development of scale and system independent CFD models for industrial bubble columns	CHEMICAL ENGINEERING RESEARCH AND DESIGN	171	1-12	10.1016/j.cherd.2021.04.023	https://www-sciencedirect.ez49.periodicos.capes.gov.br/science/article/pii/S0263876221001842?via%3Dihub	Gas-liquid	Oxygen	Water	-	Propanol-2; defoamer	Contaminant-free water	Mathematical modeling	Interphase momentum transfer (to model liquid phase turbulence)	Turbulent Dispersion Force	Turbulence	Oxygen transfer rate	-	-	-	-	-	-	Bubble column diameters - reactor size (to model turbulence)	Gas and liquid phase velocities (to model turbulence)	Drag coefficient of the isolated bubble (to model the overall drag coefficient)	Empirical constant "k" that explains the presence and type of surfactate on the surface of the liquid phase (for modeling the General Drag Coefficient)	Overall drag coefficient	Schmidt number (to model the turbulent dispersion force)	Interphase momentum transfer coefficient due to drag (to model the turbulent dispersion force)	Kinematic viscosity of the liquid phase (to model the Turbulent Dispersion Force)	Net volume fraction (for turbulent dispersion force modeling). Among other things, it depends on the break-up and coalescence of the bubble, the magnitude of the drag force and the transfer of interphase momentum.	Interfacial area, proportional to the diameter of the bubble and the local volume fraction of the gas (to model the oxygen transfer rate)	Liquid film transfer coefficient - kL (to model the oxygen transfer rate)	Surfactant concentration (to model oxygen transfer)	Oxygen saturation concentration (to model the oxygen transfer rate)	-	-	Future work in this area should focus on understanding how the composition of the liquid phase affects mass and momentum transfer, with the aim of developing improved predictive approaches for bubble drag and the mass transfer coefficient of the liquid film.
[truncated: 6 more columns]

## Sheet: extract_definitive_list
CODING AND METADATA EXTRACTION - DEFINITIVE LIST
GENERAL DATA								BIBLIOGRAPHIC DATA									POPULATION DATA			EXPOSURE DATA AND COMPARATOR			TYPE OF STUDY	RESULTS DATA																						Future research identified by the authors
Attribute								Attribute									Attribute			Attribute				Attribute
ID	Do I need to confirm my eligibility?	Full text available	Language	Tracker	Tracking date	Eligible for inclusion?	Tracker notes	Type of publication	Author(s)	Year of publication	Title	Name of journal	Volume	Number of pages	DOI	URL	Type of environmental interface	Type of gas	Type of liquid	Type of surfactant	Type of contaminant with similar impact	Using a comparator		Dependent variables (effects)							Independent variables (causes)
51	No	Yes	English	LO	October 2024	Yes	-	Scientific article	Bai, M., Liu, Z., Zhan, L., ... Yuan, M., Liu, Z.	2023	Effect of Chemical Agents on the Diffusion Behavior of Oxygen in Groundwater Under Combined Remediation Technique of Air Sparging and Soil Flushing	Water, Air, and Soil Pollution	234	-	10.1007/s11270-023-06707-9	https://link-springer-com.ez49.periodicos.capes.gov.br/article/10.1007/s11270-023-06707-9	Gas-liquid	Oxygen and Nitrogen	Deionized water	Chemical surfactants: sodium dodecyl benzene sulfonate (SDBS, Macklin, CAS: 25,155-30-0, China) and triton X-100 (TX-100, Macklin, CAS: 9002-93-1, China). Biosurfactants: rhamnolipid (RHA, Macklin, CAS: 147,858-26-2, China) and saponin (SAP, Macklin, CAS: 8047-15-2, China).	Chelating agents: ethylene diamine tetraacetic acid (EDTA, CAS: 60-00-4, Macklin, China) and citric acid (CA, CAS: 5949-29-1, Macklin, China).	Deionized water	Laboratory experiment	Mass transfer coefficient on the liquid side (k L)	Oxygen diffusion coefficient (D)	Surfactant or chelating agent concentration	-	-	-	-	Type and concentration of surfactant.	Type and concentration of chelating agent.	Composition of the gas phase (O2 and N2).	Temperature of the surfactant solution.	pH of the solution.	Ionic strength of the solution.	-	-	-	-	-	-	-	-	-	Systematic studies on the influence of the chelating agent on mass transfer.	Investigate the effects of surfactants on oxygen diffusion in various solutions.	Develop simpler test methods to measure diffusion coefficients.	-
57	No	Yes	English	LO	October 2024	Yes	-	Scientific article	Mei Bai, Zhibin Liu, Zhu Liu, Chenfei He, Zhanhuang Fan, Miaoxin Yuan	2024	Effect of surfactant frequently used in soil flushing on oxygen mass transfer in micro-nano-bubble aeration system	Chinese Journal of Chemical Engineering	67	174-181	10.1016/j.cjche.2023.11.009	https://www-sciencedirect-com.ez49.periodicos.capes.gov.br/science/article/pii/S1004954123003324?via%3Dihub	Gas-liquid	Oxygen and Nitrogen	Deionized water	Sodium Dodecyl Benzene Sulfonate (SDBS (AR, CAS: 25155-30-0), Triton X-100 (TX-100 (CP, CAS: 9002-93-1), rhamnolipid (95% (mass), CAS: 147858-26-2)) and saponin (60% (mass), CAS: 8047-15-2))	-	Deionized water	Laboratory experiment	Average Sauter bubble diameter (d BS)	Gas retention (ε)	Volumetric mass transfer coefficient (kLa)	Mass transfer coefficient on the liquid side (kL)	-	-	-	Type of surfactant (chemical and biosurfactants)	Surfactant concentration	Bubble diameter	Gas retention	-	-	-	-	-	-	-	-	-	-	-	Investigate the effects of other surfactants on oxygen mass transfer.	Explore different concentrations of surfactants in MNB systems.	Evaluate the long-term impact of surfactants on aeration efficiency.	Study the interactions between surfactants and various contaminants.
137	Yes	Yes	English	LO	October 2024	No, because it's a literature review	-	Scientific article	Desai, P. D.; Zimmerman, W. B.	2023	Microbubble Intensification of Bioprocessing	Johnson Matthey Technol. Rev.	67	371–401	10.1595/205651323X16778518231554	https://www-ingentaconnect-com.ez49.periodicos.capes.gov.br/content/matthey/jmtr/2023/00000067/00000004/art00002	Gas-liquid	Soluble and insoluble gases	Raw water, clean water, waste water	Not specified	-	-	-	Chemical oxygen demand (COD) reduction performance.	Performance in reducing biological oxygen demand (BOD).	Dissolved oxygen (DO) concentration levels.	-	-	-	-	-	-	-	-	-	-	-	-	-	-	-	-	-	-	-	Investigating microbubble interactions with various microorganisms.	Exploring symbiotic and microbiome engineering applications.	Improving gas exchange mechanisms in fermentation processes.	Evaluating the impact of extracellular metabolites on gas transfer.
164	Yes	Yes	English	LO	October 2024	No, because the liquid phase is bacterial culture broth	-	Scientific article	Apostolos Papapostoloua, Evgenios Karasavvasb, Christos Chatzidoukasa	2019	Oxygen mass transfer limitations set the performance boundaries of microbial PHA production processes - A model-based problem investigation supporting scale-up studies	Biochemical Engineering Journal	148	224-238	10.1016/j.bej.2019.04.024	https://www-sciencedirect-com.ez49.periodicos.capes.gov.br/science/article/pii/S1369703X19301421?via%3Dihub	Gas-liquid	Oxygen	Bacterial culture broth	Surfactants and biosurfactants	-	-	-	Concentration of oxygen in the gas phase ([O2]g)	Oxygen concentration in the liquid phase ([O2]l)	Culture volume (Vl)	Volume of gas phase (Vg)	Rheological parameters (K and n)	-	-	Oxygen concentration in the gas phase.	Oxygen concentration in the liquid phase.	Culture volume.	Volume of the gas phase.	Volumetric mass transfer coefficient (kLa).	Shear stress.	Shear rate.	-	-	-	-	-	-	-	-	Oxygen concentration in the gas phase.	Investigating alternative feeding profiles for improved biomass production.	Exploring different agitation rates for improved oxygen transfer.	Analyzing the impact of varying carbon source concentrations.
[truncated: 3 more columns]
