# Supplementary material for: Systematic Map of Chemical and Biological Surfactant Effects on Oxygen Mass Transfer at the Air–Water Interface
Source: Water Environ Res. 2026 Jan 14;98(1):e70271. doi: 10.1002/wer.70271 (PMC12802822; doi:10.1002/wer.70271)
Supplement: Supplementary file 8 — Data S8: Supporting information. [file WER-98-e70271-s012.xlsx]

## Sheet: authors
CO-AUTHORS
id	author	documents	citations	total link strength
67	hébrard g.	7	632	25
32	dietrich n.	4	240	17
138	stenstrom m.k.	4	247	6
84	kordač m.	3	144	5
98	linek v.	3	144	5
101	loubière k.	3	392	9
114	mölder e.	3	19	5
125	rosso d.	3	207	5
141	tenno t.	3	19	5
9	bai m.	2	6	8
16	bredwell m.d.	2	208	2
38	fan z.	2	6	8
39	ferreira d.c.	2	4	13
53	gómez-díaz d.	2	18	5
47	gourich b.	2	23	11
79	kavanagh j.m.	2	43	7
86	kouzbour s.	2	23	11
99	liu z.	2	6	8
106	mashirin a.	2	15	4
108	mcclure d.d.	2	43	7
115	navaza j.m.	2	18	5
117	painmanakul p.	2	301	6
139	stiriba y.	2	23	11
156	worden r.m.	2	208	2
159	yuan m.	2	6	8
1	ablasser c.	1	3	2
2	ahmia a.c.	1	18	4
3	aiba s.	1	5	1
4	anikiev v.v.	1	5	3
5	araújo naves e.a.	1	2	8
6	asher w.e.	1	33	2
7	asnin l.d.	1	3	5
8	averkina a.s.	1	3	5
10	barton g.w.	1	22	4
11	beenackers a.a.c.m.	1	33	4
12	ben mansour l.	1	16	2
13	bergougnou m.a.	1	6	3
14	black l.	1	22	4
15	bothe d.	1	30	6
17	bromberg l.	1	217	5
18	bu f.	1	9	4
19	bucak s.	1	217	5
20	buffo a.	1	7	6
21	bull d.n.	1	9	1
22	burghard r.	1	33	4
23	chen t.-l.	1	11	3
24	coudret c.	1	1	7
25	cunha l.c.s.	1	2	8
26	da luz m.s.	1	2	8
27	dai y.	1	18	3
28	de souza inácio gonçalves j.c.	1	2	8
29	de souza lopes silva p.	1	2	8
30	delmas h.	1	25	4
31	deng t.	1	18	3
33	el mokdad b.	1	1	7
34	ertekin e.	1	21	3
35	essadki a.h.	1	6	1
36	fadili a.	1	6	1
37	fan p.	1	9	4
40	ferreira m.s.	1	2	5
41	fletcher d.f.	1	21	3
42	fok j.j.	1	33	4
43	garcía-abuín a.	1	7	3
44	gogate p.r.	1	25	4
45	gonçalves j.c.s.i.	1	2	5
46	goulart l.r.	1	2	8
48	grace j.r.	1	74	3
49	grau f.x.	1	7	6
50	grewe j.	1	30	6
51	gros f.	1	16	5
52	gulliver j.s.	1	32	4
54	harada s.	1	69	2
55	hasegawa y.	1	22	1
56	hatton t.a.	1	217	5
57	he c.	1	3	4
58	herlina h.	1	32	4
59	higgins b.j.	1	33	2
60	hinrichsen o.	1	3	2
61	hoffmann m.	1	30	6
62	hofmann s.	1	3	2
63	holmes t.c.	1	217	5
64	hong c.-h.	1	11	3
65	huo d.l.	1	84	2
66	hwang h.j.	1	40	1
68	idouhar m.	1	18	4
69	jajuee b.	1	6	3
70	jamnongwong m.	1	147	3
71	janzen j.g.	1	32	4
72	jenzsch m.	1	32	2
73	jimenez m.	1	74	3
74	jirka g.h.	1	32	4
75	kaczmarski k.	1	3	5
76	karamanev d.	1	6	3
77	karle l.m.	1	33	2
78	kasagi n.	1	22	1
80	kaya a.	1	45	1
81	kazakov d.a.	1	3	5
82	kempe l.l.	1	9	1
83	koide k.	1	69	2
85	kotti m.	1	16	2
87	krol g.	1	3	5
88	ksentini i.	1	16	2
89	kumar a.	1	25	4
90	kumar b.	1	1	1
91	lamy m.	1	22	4
92	larson l.e.	1	10	2
93	le men c.	1	1	7
94	lebrun g.	1	1	7
95	lee d.d.	1	10	1
96	lee r.j.	1	19	1
97	li t.-h.	1	11	3
100	losada m.	1	7	3
102	luz m.s.d.	1	2	5
103	maniscalco f.	1	7	6
104	margaritis a.	1	6	3
105	martins m.m.	1	2	8
107	mateus m.v.	1	2	8
109	mietton-peuchot m.	1	154	4
110	mishukov v.f.	1	5	3
111	moiseevsky g.n.	1	5	3
112	moucha t.	1	73	2
113	mulder n.h.	1	33	4
116	olle b.	1	217	5
118	pandit a.b.	1	25	4
119	pedersen t.	1	10	0
120	pesci c.	1	30	6
121	pimienta v.	1	1	7
122	pohlscheidt m.	1	32	2
123	poleto c.	1	2	5
124	rao a.r.	1	1	1
126	roustan m.	1	154	4
127	roux c.	1	1	7
128	sanjurjo b.	1	11	2
129	sardeing r.	1	147	2
130	saylor j.r.	1	19	1
131	schlüter m.	1	30	6
132	schulz h.e.	1	32	4
133	schumpe a.	1	45	1
134	sieblist c.	1	32	2
135	soeira t.v.r.	1	2	5
136	soni m.	1	42	2
137	soutudeh-gharebagh r.	1	16	5
140	su y.-f.	1	11	3
142	timmermann j.	1	30	6
143	tkalin a.v.	1	5	3
144	toda k.	1	5	1
145	tsao g.t.	1	10	1
146	van der meer a.b.	1	33	4
147	vanni m.	1	7	6
148	vial c.	1	16	5
149	vol’khin v.v.	1	3	5
150	wang d.	1	9	4
151	wang d.i.c.	1	217	5
152	wang j.	1	18	3
153	weiner a.	1	30	6
154	wilhelm a.m.	1	25	4
155	wongwailikit k.	1	18	4
157	xu k.	1	18	3
158	yamazoe s.	1	69	2
160	zeng j.	1	91	2
161	zhan l.	1	3	4
162	zhang s.	1	9	4
163	zhang x.	1	9	4
