# Supplementary material for: Systematic Map of Chemical and Biological Surfactant Effects on Oxygen Mass Transfer at the Air–Water Interface
Source: Water Environ Res. 2026 Jan 14;98(1):e70271. doi: 10.1002/wer.70271 (PMC12802822; doi:10.1002/wer.70271)
Supplement: Supplementary file 9 — Data S9: Supporting information. [file WER-98-e70271-s009.xlsx]

## Sheet: kappa_evaluation
KAPPA EVALUATION - FULL TEXT
#	Title	Author	Abstract	Rating: Population: air-water environmental interface. (Population);		Rating: Exposição: concentrações de surfactantes na fase líquida. (Intervention/Exposure);		Rating: Comparador: fase líquida não exposta a concentrações de surfactantes. (Comparator);		Rating: Resultado: respostas associadas à transferência de massa de oxigênio entre a fase gasosa e a fase líquida. (Outcome);		Rating: Tipo de pesquisa:&nbsp;quantitative ();
				LUCIANO DE OLIVEIRA	DIANA ROSA DOS REIS	LUCIANO DE OLIVEIRA	DIANA ROSA DOS REIS	LUCIANO DE OLIVEIRA	DIANA ROSA DOS REIS	LUCIANO DE OLIVEIRA	DIANA ROSA DOS REIS	LUCIANO DE OLIVEIRA	DIANA ROSA DOS REIS
1	Oxygen transfer in fermentation	Tsao, G.T.; Lee, D.D.	The rate of biological processes in aerobic fermentation and waste water treatment is often limited by the rate of dissolution of oxygen from air bubbles into the liquid. A clear understanding of interfacial resistance to oxygen transfer is thus of importance. An oxygen sensing microprobe was used to detect a stagnant film and a penetrable zone near an air‐water interface contaminated with surfac…	Yes	Yes	Yes	Yes	Yes	Yes	Yes	Yes	Yes	Yes
7	The effect of surfactants on oxygen mass-transfer through the air-water interface	Mölder, Erik; Tenno, Toomas; Mashirin, Aleksei	The aim of the current study was to investigate the oxygen transfer rate through the water-air interface in the presence of different concentrations of various surfactants. The surfactants used in the current study were methanol, ethanol, 1propanol and 1-butanol. The measurements were performed with an apparatus based on the electrochemical oxygen sensor. Theresults obtained showed that the imped…	Yes	Yes	Yes	Yes	Yes	Yes	Yes	Yes	Yes	Yes
13	Foam film permeability: Theory and experiment	Farajzadeh, R.; Krastev, R.; Zitha, Pacelli L.J.	The mass transfer of gas through foam films is a prototype of various industrial and biological processes. The aim of this paper is to give a perspective and critical overview of studies carried out to date on the mass transfer of gas through foam films. Contemporary experimental data are summarized, and a comprehensive overview of the theoretical models used to explain the observed effects is gi…	Yes	No	Yes	No	Yes	No	No	No	No	No
53	Surfactant adsorption rather than "shuttle effect"?	Kaya, A.; Schumpe, A.	In the absence of chemical reaction, mass transfer enhancement by suspended particles (mostly activated carbon) at the gas/liquid interface has been frequently reported and is usually explained by a "shuttle mechanism" exerted by particles with a high adsorption capacity for the transfer component. A major problem of this model is that unrealistic enrichment of the solids at the interface as comp…	Yes	Yes	Yes	Yes	Yes	Yes	Yes	Yes	Yes	Yes
76	INTERFACIAL TURBULENCE IN GAS-LIQUID MASS TRANSFER.	IMAISHI, N; SUZUKI, Y.; HOZAWA, M.; FUJINAWA, K.	THE FUNDAMENTAL CHARACTERISTICS OF INTERFACIAL TURBULENCE IN GAS-LIQUID MASS TRANSFER WERE STUDIED BY DESORBING SIX SURFACE-ACTIVE SOLUTES FROM THEIR AQUEOUS SOLUTIONS IN A LIQUID-JET COLUMN AND A WETTED-WALL COLUMN, AND CALCULATING THE LIQUID-PHASE MASS TRANSFER COEFFICIENT FROM THE OBSERVED TRANSFER RATE USING OXYGEN AS A TRACER. THE ENHANCEMENT FACTOR R AND THE MARANGONI NUMBER MA WERE CORRELA…	No	No	No	No	No	No	No	No	No	No
81	Influence of surface active agents on oxygen absorption to the free interface in a stirred fermentor		Liquid phase coefficients were measured for the absorption of oxygen from air to the free interface in stirred vessels. Coefficients for absorption into soft water were independent of the instantaneous dissolved oxygen concentration. Coefficients for absorption into soft water containing a surface active agent were strongly dependent on the instantaneous dissolved oxygen level. The degree of nonl…	Yes	Yes	Yes	Yes	Yes	Yes	Yes	Yes	Yes	Yes
120	Experimental analysis of the effects of liquid phase surface tension on the hydrodynamics and mass transfer in a square bubble column	Kouzbour, Sanaa; Gourich, Bouchaib; Stiriba, Youssef; Vial, Christophe; Gros, Fabrice; Sotudeh-Gharebagh, Rahmat	The effects of liquid surface tension were investigated on gas-liquid interfaces in bubbly flows through the analysis of hydrodynamic and mass transfer features. Tap water and aqueous solutions with two types of surfactant (cationic and anionic) are used as aqueous liquid phases. In fact, these surfactants are organic collectors consisting of an amine and ester. The influences of surfactant conce…	Yes	Yes	Yes	Yes	Yes	Yes	Yes	Yes	Yes	Yes
176	Influence of Pluronic F68 on Oxygen Mass Transfer	Sieblist, Christian; Jenzsch, Marco; Pohlscheidt, Michael	Pluronic F68 is one of the most used shear protecting additives in cell culture cultivations. It is well known from literature that such surface-active surfactants lower the surface tension at the gas-liquid interface, which influences the mass transfer. In this study, the effect of Pluronic F68 on oxygen mass transfer in aqueous solutions was examined. Therefore, the gassing in/gassing out metho…	Yes	Yes	Yes	Yes	Yes	Yes	Yes	Yes	Yes	Yes
191	Effect of oil lamination between plasticized starch layers on film properties	Basiak, Ewelina; Debeaufort, Frederic; Lenart, Andrzej	To reduce the hygroscopic character of biodegradable starch-based films, rapeseed oil was incorporated by lamination (starch-oil-starch 3-layers technique). The lipid lamination followed by starch solution casting step induced an emulsion type structure of dried films. Composite films are more opalescent and glossier than fatty free starch films. For all the films, structure is heterogeneous in t…	No	No	Yes	Yes	No	Yes	No	Yes	Yes	Yes
198	Potential of off-gas analyses for sequentially operated reactors demonstrated on full-scale aerobic granular sludge technology	Baeten, Janis E.; van Dijk, Edward J. H.; Pronk, Mario; van Loosdrecht, Mark C. M.; Volcke, Eveline I. P.	This work shows how more variables can be monitored with a single off-gas sampler on sequentially operated than on continuously fed and aerated reactors and applies the methods to data from a full-scale aerobic granular sludge reactor as a demonstration and to obtain insight in this technology. First, liquid-gas transfer rateswere calculated. Oxygen (O2) absorption and carbon dioxide (CO2) emissi…	No	No	Yes	No	No	No	Yes	Yes	Yes	Yes
