# Supplementary material for: Systematic Map of Chemical and Biological Surfactant Effects on Oxygen Mass Transfer at the Air–Water Interface
Source: Water Environ Res. 2026 Jan 14;98(1):e70271. doi: 10.1002/wer.70271 (PMC12802822; doi:10.1002/wer.70271)
Supplement: Supplementary file 12 — Table S1: Detailed study characteristics, key findings, and limitations. [file WER-98-e70271-s003.xlsx]

## Sheet: Planilha1
Table S1. Detailed study characteristics, key findings, and limitations
Study	Type of water studied	Type of surfactant studied	Type of non-surfactant contaminant studied	Representative response variables studied	Representative explanatory variables studied	Main Findings	Limitations
Ablasser et al. (2014)	Double distilled water	-	Activated carbon and glass spheres	kL, kLa	Hydrodynamics	Activated carbon (active material) enhanced mass transfer (Ep between 2.01 and 4.25), mainly due to the adsorption of surfactants from the liquid phase, increasing the mobility of the gas-liquid interface. Glass beads (inert material) reduced mass transfer (Ep between 0.78 and 0.90), indicating that inert materials hinder the renewal of the gas-liquid interface. Both the liquid-side mass transfer…	The results could not confirm previous findings that kL is independent of the open surface area. The high enhancement factors observed for activated carbon are unlikely to be explained by shuttle or grazing mechanisms, given the small amount used.
Ahmia et al. (2019)	Tap water	Sodium Dodecyl Sulphate – SDS; Sodium Lauryl Sulphate – SLS	Microcrystalline cellulose	kL, kLa	Surfactant concentration, Hydrodynamics	The addition of SDS (surfactant) decreased the liquid-side mass transfer coefficient (kL) due to surfactant accumulation at the interface, which interrupts mass transfer and increases the thickness of the liquid film. The volumetric mass transfer coefficient (kLa) was significantly smaller for all solutions (SDS, MCC, SDS/MCC) compared to pure water. The addition of MCC (microcrystalline cellulos…	Further studies, potentially using colorimetric techniques, are needed to monitor the behavior of MCC at the interface and better understand its effect on kL in other liquid phases.
Aiba & Toda (1963)	NaCl aqueous solution	Sodium Lauryl Sulphate – SLS	-	kL	Surfactant concentration, Hydrodynamics	Small amounts of sodium lauryl sulfate (SDS) (less than 100 ppm) reduced the liquid film coefficient (kL) in bubble aeration to about one-fourth of the value obtained without surfactant. This reduction is primarily ascribed to a calming action of the SDS on the oscillation and complicated movements of the bubble surfaces. The decrease in kL was not primarily due to increased diffusional resistanc…	Only one type of surfactant was employed in the study.
Anikiev et al. (1988)	Sea water	-	Petroleum	-	Liquid phase temperature, Air temperature, Air humidity	Oil films on the sea surface reduce water evaporation rates by 15% to 33% due to the diffusion resistance of the film and the energy resistance of the surface-active substances (SAS) monolayer. Large oil spots can cause an increase in oxygen concentration in oversaturated seawater areas by decreasing the gas exchange rate at the sea-atmosphere interface.	The non-uniformity of the SAS monolayer on the sea surface may complicate agreement between calculated and experimental evaporation rates.
Asher et al. (1997)	Clean salt water, Clean fresh water (filtered and sterilised groundwater)	Triton X-100	-	O2 transfer rate	Liquid phase temperature	Bubble-mediated gas transfer (kB) was larger in cleaned freshwater (FW) than in cleaned seawater (SW), primarily due to FW having a higher concentration of large bubbles. Adding surfactant (Triton X-100) to FW increased the bubble-mediated gas flux by up to 40% due to an increase in the concentration of bubbles. Surfactant addition decreased kL for insoluble gases(He, O₂, SF₆) in SW, but had litt…	Parameterisations developed using freshwater data may overestimate bubble gas fluxes in seawater, especially for soluble gases such as CO₂. The parameterisations developed are only applicable to evasion when the gas concentration is far from equilibrium.
Averkina et al. (2017)	Deionised water	-	Hexanoic acid (HA), Sodium sulphate and glycerol	kLa	Hydrodynamics, Liquid phase viscosity	Oxygen absorption kinetics in unsparged stirred vessels are affected by imperfect mixing in the bulk liquid and by interfacial resistance. The Axial Dispersion Model provides a better fit than the classical Perfect Mixing (PM) model. Increasing viscosity and density (e.g., glycerol or sodium sulfate addition) reduced the oxygen mass transfer rate much strongly than decreasing surface tension (e.g…	The deviations observed using the classical PM model were described as "minor but measurable". Only low rotational speeds were investigated to prevent the formation of deep vortices.
Bai et al. (2023)	Deionised water	Saponin Biosurfactant – SAP; Rhamnolipid Biosurfactant – RHA; Sodium Dodecyl Benzene Sulphonate – SDBS; Triton X-100	Ethylene diamine tetraacetic acid (EDTA) and citric acid (CA)	kL, Oxygen diffusion coefficient	Surfactant concentration and type, Liquid phase temperature, pH	Solutions containing surfactants (SDBS, RHA, TX-100, SAP) or chelating agents (EDTA, CA) showed lower kL and oxygen diffusion coefficients (D) than deionised water. D decreased with increasing surfactant concentration until the CMC was reached. Anionic and bio-surfactants presented a relatively significant impact on reducing D. The decrease in D due to chelating agents was related to the pH and i…	The exact mechanism by which chelating agents decrease kL and D is complex and requires additional research.
Bai et al. (2024)	Deionised water	Saponin Biosurfactant – SAP; Rhamnolipid Biosurfactant – RHA; Sodium Dodecyl Benzene Sulphonate – SDBS; Triton X-100	-	kL, kLa	Surfactant concentration and type	In Micro-Nano-Bubble (MNB) systems, increasing surfactant concentration led to a decrease in kLa and kL while the interfacial area (A) increased. The reduction in kL is caused by the immobile bubble surface and the suppression of coalescence. The reduction of kL was larger for anionic surfactants than for non-ionic ones, due to the more conspicuous accumulation of surfactant on the smaller MNB in…	Existing mass transfer models (Sardeing's and Frössling's) were found to be unsuitable for predicting kL in MNB aeration systems. Empirical and/or theoretical correlations need to be completed for determining kL in MNB systems.
Bredwell & Worden (1998)	Distilled water	Tween 20	-	kL, kLa	Surfactant concentration, Hydrodynamics	Microbubbles (average initial diameter 60 µm) demonstrated extremely high volumetric mass transfer coefficients (kLa), ranging from 200 to 1800 h⁻¹. kLa in fermentation using microbubbles (91 h⁻¹) was approximately 6 times higher than conventional sparging (14 h⁻¹). Increasing surfactant concentration (Tween 20) decreased kL by up to 75%. Axial dispersion for microbubble dispersions was considera…	The kLa value measured in the fermenter (91 h⁻¹) was lower than in the bubble column studies (200-1800 h⁻¹), likely due to the low flow rate used in the fermentation.
Bull & Kempe (1971)	Treated tap water	-	Glucose-salts fermentation medium: glucose, K_2HPO_4, KH_2PO_4, distilled water and antifoams polypropylene glycol P-2000 and polydimethylsiloxane SAG 471	kLa	Hydrodynamics	For free interface absorption in stirred vessels, absorption coefficients in the presence of surface active agents (antifoam) were strongly dependent on the instantaneous dissolved oxygen concentration. The degree of nonlinearity increased with increasing agitation. Coefficients for bubble aeration in the same vessels were ** independent of dissolved oxygen concentration**, even with surfactants …	The transfer coefficients could not be accurately assessed at extremes of concentration driving force due to experimental artifacts. The mechanism of transfer is hypothesized to be different between bubble aeration and transfer to a free interface.
Dai et al. (2004)	Distilled water	Sodium Dodecyl Sulphate – SDS; Potassium Monolauryl Phosphate – MAPK; Nonylphenol Ethoxylate –NP-10; Hexadecyltrimethylammonium Chloride – HTAC	-	kLa	Surfactant concentration and type, Liquid phase temperature	The use of Colloidal Gas Aphron (CGA) dispersions led to the enhancement of oxygen mass transfer. For SDS (anionic), the volumetric mass transfer coefficient (kLa) increased with concentration, showing an enhancement by a factor of three. For MAPK, kLa decreased because the increase in interface resistance dominated over the increase in surface area.	The overall effect on kLa is the result of two conflicting factors: increased surface area (A) versus increased interface resistance (reduced kL).
Ertekin et al. (2021)	Water	-	Propanol and anti-foaming agent	O2 transfer rate	Surfactant concentration, Hydrodynamics, Liquid phase viscosity	A CFD model accurately predicted hydrodynamic parameters and Oxygen Transfer Rates (OTR) across a wide range of scales (0.19 to 3 m diameter columns) and liquid types, including those containing surface-active compounds. Accurate prediction of OTR requires accurate prediction of the interfacial area (A). The model utilized fixed liquid film transfer coefficient (kL) values: 4 × 10⁻⁴ m s⁻¹ for 'cl…	Agreement between predictions and experimental measurements was less satisfactory for organic liquid phases (N2/n-heptane and N2/monoethylene glycol). The empirical approach to account for surfactants requires experimental measurements (mean bubble size and surfactant constant value) for each system of interest.
Fadili & Essadki (2021)	Tap water	Sodium Dodecyl Sulphate – SDS	Alcohols – ethanol, 2-propanol and 1-butanol	kLa	Surfactant concentration, Surface tension	The study analyzed gas hold-up and mass transfer in a bubble column using water-organic mixtures and SDS. The coalescence inhibition criterion predicted the critical concentration for maximum gas hold-up enhancement. The volumetric mass transfer coefficient (kLa) decreased due to a drop in the liquid-side mass transfer coefficient (kL), resulting from reduced bubble rise velocity and diffusivity …	The presence of macro scale turbulence at high superficial gas velocity (greater than 6.3 cm/s) reduces the role of surface tension, although the correlation's standard deviation remains relatively low (not exceeding 24%). Some comparisons to literature show slightly higher kLa values, potentially due to differences in column diameter or failure to account for Residence Time Distribution (RTD) in…
Ferreira et al. (2020)	Tap water	Sodium Dodecyl Sulphate – SDS	-	k2	Surfactant concentration, Hydrodynamics, Liquid phase temperature, Liquid phase viscosity, Air temperature	The SDS surfactant reduced the surface reaeration coefficient (K₂) by 20% in a mechanical stirrer reactor, attributed to the "barrier effect" caused by superficial film formation. In a hydraulic channel, reduction (approximately 15%) occurred only at higher levels of water agitation (Reynolds 49,200 and 54,000). At low agitation levels, the effect of SDS on K₂ was negligible (α = 1), possibly bec…	The study's contributions were limited to the specific experimental conditions tested. The presence of SDS in aquatic environments can contribute to uncertain K₂ estimates.
García-Abuín et al. (2013)	Distilled water	Tween 80	κ-carrageenan (polymer)	kL, O2 transfer rate, Surface tension	Surfactant concentration, Liquid phase viscosity	Studied the joint effect of a surfactant (Tween80) and a polymer (ι-carrageenan), finding that both solutes cause a reduction in the mass transfer coefficient (kL). The polymer and surfactant produced synergistic effects on mass transfer. The polymer causes a decrease in surfactant diffusivity, which reduces the interfacial barrier effect and thereby enhances mass transfer. The presence of the po…	Traditional models (Higbie and Frössling) do not predict suitable kL values for surfactant-polluted systems. Due to short bubble residence time, the dynamic behavior of contamination is relevant, and the observed surface tension equilibrium data may not reflect initial interface conditions.
Gómez-Díaz et al. (2009)	Pure water	Tetradecyltrimethylammonium Bromide – TDTABr; Hexadecyltrimethylammonium Bromide – HTABr; Octadecyltrimethylammonium Bromide – OTABr	Sodium sulphite and cobalt T-hydrate sulphate	-	Surfactant concentration and type	The chemical method for determining the specific interfacial area (A) provided higher values than the photographic method at low surfactant concentrations. This difference is attributed to increased interfacial turbulence (surface tension gradients) and reduced bubble coalescence caused by the presence of surfactants. Increasing the hydrophobic chain length of the surfactant enhanced the negative…	The methods must be used carefully when surfactants are present in the liquid phase. At high concentrations, the chemical method could yield lower A values than the photographic method, especially for longer chain surfactants (TDTABr and ODTABr).
Hasegawa & Kasagi (2008)	Water	Not specified	-	O2 transfer rate	Surfactant concentration, Hydrodynamics	Numerical simulations confirmed that mass transfer rates (Q⁺) correlate with the Schmidt number (Sc) exponent, shifting from Sc^–0.5 for clean interfaces to Sc^–0.7 for highly contaminated (rigid/solid) interfaces. Increasing contamination (Marangoni number, Ma) reduces the mass transfer rate, causing a transition toward solid interface behavior.	The model simplified the complex stress response of a contaminated interface by assuming a linear relationship to compressional and dilational straining.
Hebrard et al. (2009)	Purified water	Sodium Lauryl Sulphate – SLS	-	kL, Oxygen diffusion coefficients	Surfactant concentration, Hydrodynamics, Liquid phase temperature	Experiments at a free gas-liquid interface confirmed that kL decreases significantly with increasing anionic surfactant concentration until it levels off near the CMC. The decrease in kL is primarily linked to a reduction in the oxygen diffusion coefficient (D) at the gas-liquid interface caused by the surfactant presence. A quasi-linear relationship exists between kL measured at the free interfa…	The initial concentration (C0) is often taken as zero in literature, which can induce error in kLa identification. The methodology requires empirical validation of the constant relating kL and D.
Hwang & Stenstrom (1985)	Clean salt water	Sodium Dodecyl Sulphate – SDS	Activated sludge mixed liquor	kLa	Surfactant concentration, Hydrodynamics	The alpha factor (α) for fine-bubble diffusers in detergent water ranged from 0.35 to 0.85 and was almost always less than unity due to the rigid "cap" effect of surfactants. The α factor decreased with increasing gas flow rate and liquid depth. The volumetric mass transfer coefficient (kLa) in mixed liquor showed a linear relationship with microbial Oxygen Uptake Rate (OUR). α factors increased …	kLa generally increased with depth, contrasting with some previous findings, possibly due to the diffuser location creating a "dead zone" at the column bottom. kLa showed linear dependence on air flow rate, also contrasting with other studies, possibly due to diffuser height.
Jajuee et al. (2006)	Deionised water, Double distilled water	-	Hydrocarbon compounds: p-xylene and naphthalene	kL, Surface tension	-	Dissolved hydrocarbon contaminants such as p-xylene reduce kLa by forming a semi-rigid film (slick) and decreasing the liquid surface tension (σ). A mass transfer reduction model based on the surface tension gradient term [cH · (dσW(H)/dcH)²] satisfactorily predicts experimental mass transfer data in hydrocarbon-contaminated aqueous systems.	Some models reported in the literature fail to predict the observed behavior where kLa reduction is followed by a softer trend (or increase) with increasing contaminant concentration.
Jamnongwong et al. (2010)	Clean water prepared by ion exchange and activated carbon filtration	Sodium Lauryl Sulphate – SLS	Salt (NaCl) and sugar – glucose	kLa, Oxygen diffusion coefficients	Surfactant concentration	The oxygen diffusion coefficient (D) was reduced by the addition of salt (NaCl), sugar (glucose), and surfactant (SLS), with the surfactant having the strongest impact on the reduction rate of D/D₍water₎. For surfactants, the reduction in kL was primarily due to changes in the diffusion coefficient (D). For glucose solutions, kL reduction was mainly due to increased viscosity. The rate of change …	There is a need to complete the database related to oxygen diffusion coefficients in complex media for accurate modeling. The perfect mixing assumption for the measurement device was not fully verified.
Janzen et al. (2010)	Water	Not specified	-	O2 transfer rate	Hydrodynamics	Velocity measurements near the surface showed viscous effects, indicating slight contamination by surfactant. The mass transfer velocity (K) was well predicted by the surface divergence model (Eq. 7 or 9). The best fit of the divergence model yielded an exponent n=0.613, confirming the surface contamination.	The contamination was considered "slight" for mass transfer predictions. Neither the penetration-renewal model nor the large eddy model accurately predicted K under the studied conditions.
Jimenez et al. (2014)	Demineralised water	PAIC Citron, Glycerol Monocaprylate – GMC	-	kL, Oxygen diffusion coefficient	Surfactant concentration and type, Surface tension	Surfactants caused a strong depression in bubble rise velocity and mass transfer. For fully contaminated bubbles (above CMC), the kL decreased with increasing concentration, but measured bulk diffusion coefficients (D) were similar to clean water. Consequently, the Frössling correlation overestimated kL (by a factor of 2 for filtered wastewater) for fully contaminated bubbles. This shows a signif…	The methodology for determining bulk diffusion coefficient (D) in the Hele-Shaw cell is not relevant in the presence of surfactants, as measurements occur far from the critical interface. Wastewater filtration was a necessary simplification that removed suspended particles.
Kaya & Schumpe (2005)	Tap water, Double distilled water	-	Activated carbon; aluminium oxide; graphite; graphite monofluoride; quartz; sulphur; zeolite	kL	Hydrodynamics, Liquid phase temperature	The observed mass transfer enhancement in the presence of slightly hydrophobic solid particles (e.g., activated carbon, E ≈ 2–9 in previous work) is likely due to the adsorption and removal of surface-active contaminants (surfactants) from the liquid phase. Surfactants cause surface rigidity, which reduces kL in “clean” systems. Adding a small amount of slightly hydrophobic solids should serve as…	Achieving a truly clean system is difficult, and precautions against contamination are often not reported in studies supporting the "shuttle effect" mechanism.
Koide et al. (1985)	Distilled water	-	n-hexanol, n-heptanol, n-octanol, and an anti-foaming agent	kL, kLa	Surfactant concentration and type, Hydrodynamics, Liquid phase temperature	The addition of alcohol to water increased gas hold-up ($\epsilon$) by hindering bubble coalescence. The volumetric mass transfer coefficient (kLa) and kL decreased with surfactant addition. The calculated model for kL fit experimental data with an average error within 12%.	The experimentally obtained kL may be overestimated if the interfacial area (A) used in the calculation (kL = KLa/A) is underestimated.
Kordač & Linek (2006)	Distilled water	-	Sodium sulphate	kL, Oxygen diffusion coefficient	Hydrodynamics	Mass transfer coefficients (kL) in the presence of particles (activated carbon) differed considerably (3 times) from particle-free systems, supporting the mechanism that enhancement is due to the removal of surface-active contaminants. Desorption experiments were preferred over absorption methods involving supersaturation, which tend to yield higher kLa values. Models based on the eddy-cell struc…	Arbitrarily selecting the exponent n in the relation kL ∝ Dⁿ carries a risk of partial misinterpretation of results. The mixing model constants could not be compared to theoretical values due to the use of a non-standard agitator..
Kotti et al. (2011)	Tap water	Sodium Polymethacrylate – PMA-Na	-	kL, kLa	Surfactant concentration	In electroflotation (EF), the liquid-side mass transfer coefficient (kL) decreased until the CMC was reached due to a "screen effect" from the adsorbed surfactant layer, which increased oxygen transfer resistance. Above the CMC, kLa increased notably, as micelle formation minimized the screen effect. EF provided a very high specific interfacial area (A) compared to gas-distributor systems.	The resulting kL values were smaller than those obtained by gas-distributors, indicating that mechanical agitation may be required to minimize transfer resistance.
Kouzbour et al. (2021)	Tap water	Amine and Ester	-	kLa	Surfactant concentration, Liquid phase temperature, Surface tension, Liquid phase viscosity, Air temperature, Air pressure	Studied the effect of cationic amine and anionic ester collectors (surfactants) on a bubble column. Both surfactants strongly reduced the volumetric mass transfer coefficient (kLa). This reduction is mainly due to a sharp decrease in kL (rigidifying the interface). For the ester solution, the decrease in kLa was reinforced by an observed increase in mean bubble size at higher concentrations. The …	The study is preliminary. Bubble size measurements using image analysis were limited to low gas hold-up due to light obscuration.
Kouzbour et al. (2023)	Tap water	Sodium Dodecyl Sulphate – SDS	-	kLa, kL	Surfactant concentration	The presence of SDS (Sodium Dodecyl Sulfate) increased overall gas holdup (εg) up to 25% due to its role in bubble interactions. The volumetric mass transfer coefficient (kLa) was increased in contaminated systems because the increase in interfacial area (A) (due to coalescence inhibition) prevailed over the decrease in the liquid-side mass transfer coefficient (kL). The decrease in kL is due to …	Deviation between measured and computed εg was significant in SDS solutions, potentially related to inaccurate modeling of bubble dynamics or, more likely, inaccurate estimation of the drag force. The model tended to overestimate εg in the homogeneous regime and underestimate it in the heterogeneous regime. Flow transitions were captured with a relatively large deviation.
Kumar & Rao (2009)	Water	-	Not specified	kL, O2 transfer rate	Hydrodynamics	Shear rate (gamma) varies non-linearly with the rotational speed (N) in turbulent flow, experimentally fitted as gamma proportional to N^(1.41). Oxygen Transfer Rate (KLa20) can be correlated directly to the shear rate (gamma) using the equation KLa20 = (1190 + 0.037 * gamma) / (3123 + 2 * gamma). Shear rate (gamma) is an effective scale-up or scale-down criterion for mass transfer in geometrical…	The methodology and resulting correlations are limited to geometrically similar surface aeration systems. Shear rate was calculated using commercial software (Visimix(R)) rather than direct measurement, acknowledging the difficulty of measuring turbulence directly.
Kumar et al. (2005)	Distilled water	Sodium Lauryl Sulphate – SLS	Sodium chloride	O2 transfer rate	Hydrodynamics	The volumetric mass transfer coefficient (KLa) increased significantly with increasing ultrasonic power dissipation (P/V) in all tested systems (water, salt, surfactant). The presence of surfactant (sodium lauryl sulphate) resulted in KLa values about three times higher than in the air-water system, attributed to creating a larger interface and preventing coalescence. Empirical correlations in th…	Quantification of the air entrainment rate was difficult and preliminary, necessitating focus on KLa measurements. The empirical correlation proposed failed to account for synergistic effects observed in the air-salt solution at high power densities. The use of ultrasonic devices only for gas induction is not recommended due to significantly lower efficiency compared to surface aerators.
Lebrun et al. (2022)	Ultrapure water	Sodium Dodecyl Sulphate – SDS; Sodium Tetradecyl Sulphate – STS	-	kL, Diffusion coefficient	Surfactant concentration, Hydrodynamics, Reynolds number	Developed the anionic luminescent probe [Ru(dpp-diSO3)3]Na4 for use in PLIF-I (Planar Laser Induced Fluorescence with Inhibition) to study anionic surfactants. The longer the hydrophobic chain (e.g., STS vs. SDS), the greater the decrease in velocity and mass transfer coefficient (kL) for a given bulk concentration, due to higher affinity for adsorption. A new dimensionless correlation for the Sh…	The proposed correlation had a mean deviation of 24%. There is a need for further experimentation using other surfactants and spargers to accurately validate the model and extend its operating range. Accessing kinetic parameters (like adsorption/desorption constants) is challenging but necessary for a more accurate prediction of the bubble contamination state.
Lee & Saylor (2010)	Filtered tap water	Oleyl Alcohol (OA)	-	kL	Hydrodynamics, Liquid phase temperature	The presence of a surfactant monolayer (oleyl alcohol) reduces the Sherwood number (Sh) for oxygen transport by approximately one order of magnitude compared to a clean surface. The resistance to oxygen transport is primarily on the water-side. The behavior of tap water (indigenous surfactant) was similar to the oleyl alcohol covered surface. Sh increased with the Rayleigh number (Ra) for both cl…	The assumption of constant kL for the short clean surface runs resulted in a variable error (Z) up to 9.1%. Although the mass flux visually increased with wind speed for the clean case, no statistically significant separation was found in the fits for each wind speed.
Li et al. (1994)	Water	Sodium Lauryl Sulphate – SLS	n-Hexadecane, soy oil, and anti-foaming agents	O2 transfer rate	-	In the absence of antifoam agents, adding oxygen-vectors (n-hexadecane or soybean oil) decreased the Oxygen Transfer Rate (OTR), attributed to the oil forming a film on the air-water interface, where the decrease extent correlates with the spreading coefficient (S_ow). In the presence of antifoam agent KM-70, the addition of n-hexadecane or soybean oil enhanced the OTR. This enhancement is due to…	The mechanism of oxygen-vectors requires further study as current literature information is insufficient. The enzyme system requires that additions only affect oxygen transfer and not enzyme kinetics for valid comparisons.
Linek et al. (2005)	Water	Ocenol (cis-9-octadecen-1-ol) or polyethylene glycol (PEG) 1000	0.8M sodium sulphite, pure or with addition of Sokrat 44 (copolymer of acrylonitrile and acrylic acid) or short and long fibre carboxymethylcellulose	kL, kLa	Surfactant concentration, Hydrodynamics, Surface tension	Liquid film coefficient (kL) in agitated systems correlated best with the "eddy" model. The exponent on specific power dissipation (e) was approximately 0.25. Surfactants (ocenol, PEG) significantly reduced kL (40% to 80%). kL was not satisfactorily correlated solely by surface tension or surface pressure. Measurements using air absorption (diluted gas) yielded incorrect kL data (not dependent or…	The models based on the slip velocity concept predict a decrease in kL with increasing turbulence, contrary to eddy model findings. The strong reduction effect of surfactants and non-Newtonian additives on kL could not be satisfactorily described by surface tension or surface pressure.
Linek et al. (2008)	Distilled water	-	Sodium sulphate	kLa	Hydrodynamics, pH	Mass transfer enhancement by fine hydrophobic particles (Activated Carbon, AC) in stirred cells is due to the removal of surface-active contaminants (surfactants), leading to a transition from a rigid to a mobile interface. This transition is confirmed by the exponent 'n' in kL proportional to D^n: n approx. 0.62-0.76 (rigid) without particles, dropping to n approx. 0.50-0.53 (mobile) with AC par…	The increase in kL in agitated dispersion (bubble column) was much lower than in the stirred cell. Existing models that predict enhancement proportional to volume fraction largely underestimate the effect observed.
McClure et al. (2017)	Water	Sodium Dodecyl Sulphate – SDS; Tween 80	Foaming agents: molasses; Antifoams: vegetable oil, fatty acid ester, polyether base, and silicone	O2 transfer rate; kLa	-	Antifoaming agents caused a significant reduction in the Oxygen Transfer Rate (OTR) (factor of 3 to 5), which was independent of antifoam type or superficial velocity above a critical concentration. OTR decreased until the antifoam concentration was sufficient to create a monolayer coverage (C_monolayer) of the gas-liquid interface; further increases had no additional impact. Antifoam deactivatio…	Estimations of C_monolayer relied on proxy compounds, as exact composition details for commercial antifoams are proprietary. Accurate determination of gas hold-up in the foam layer is difficult, leading to significant uncertainty in measurements.
Mölder et al. (2002)	Purified water	-	Methanol, ethanol, 1-propanol, and 1-butanol	O2 transfer rate	Surfactant concentration and type, Liquid phase temperature	Oxygen mass transfer impediment across the air-water interface depends on the molecular structure and concentration of the surfactant (short-chain alcohols). Increasing the carbon chain length led to a decrease in K' (reciprocal of adsorption equilibrium constant, meaning increased K). Increasing the carbon chain length also led to an increase in delta_k (relative diffusional gas transfer at maxi…	Calculating adsorption based on surface tension data is difficult when multiple surfactants are present.
Mölder et al. (2005)	Unpolluted water (comparator)	-	Methanol, ethanol, 1-propanol, and 1-butanol	kL, Oxygen diffusion coefficients	Surfactant concentration, Liquid phase temperature	Developed a simple technique to measure oxygen mass transfer through the air-water interface and calculate diffusion conductivity (Ps/ls) of the liquid surface layer. The measured oxygen mass transfer coefficient (Ds/ls) for a clean water surface layer is 0.13 * 10^-3 cm/s. Diffusion conductivity of wastewater (municipal and dairy) was measured to be significantly lower (e.g., 9.03 x 10^-11 mol/(…	The calculation method assumes that oxygen permeability (Ps) and the thickness of the surface layer (ls) remain constant during the experiment.
Mölder et al. (2009)	Water	-	Low alcohol molecules: 1-butanol, 2-butanol, 2-methyl-propanol, and 2-methyl-2-propanol	O2 transfer rate, Surface tension	Surfactant concentration and type, Liquid phase temperature	Oxygen permeability was inhibited by short alcohol molecules already at very low surfactant concentrations (0.1–1 mmol/L). A considerable reduction in surface tension was only observed in a concentration range 1000-fold higher. The concentration (c_50%) required to achieve half the maximum effect on permeability (e.g., 1.7 x 10^-4 mol/L for n-Butanol) differed dramatically from the concentration …	The study focused specifically on soluble, short hydrocarbon chain surfactants (butanols).
Olle et al. (2006)	Water	Hitenol-BC	Nanoparticles formed by a magnetite core (Fe_3O_4)	kL	Hydrodynamics, Liquid phase temperature, pH	Colloidal dispersions of magnetic nanoparticles (Fe3O4 core) enhanced gas-liquid oxygen mass transfer up to 6-fold (600%) at volume fractions below 1% in agitated reactors. The total enhancement (E') resulted from enhancement in both interfacial area (E_area), accounting for 80% or more, and liquid-side mass transfer coefficient (E_kL), ranging from 20% to 60%. E_kL leveled off at a nanoparticle …	The specific mechanism by which nanoparticles increase interfacial area and kL is still unclear. The absolute enhancement in kLa showed a complex trend with power input (initially increasing, reaching a maximum, and then decreasing), which is related to the change in E_area.
Painmanakul et al. (2005)	Tap water	Sodium Lauryl Sulphate – SLS; Lauryl Dimethyl Benzyl Ammonium Bromide – LDBAB	-	kL, kLa	Surfactant type	The liquid-side mass transfer coefficient (kL) remained roughly constant for a given liquid phase regardless of bubble diameter (3–8 mm). Surfactant solutions resulted in kLa values significantly smaller than water. The surface coverage ratio at equilibrium (se) is crucial for predicting changes in kL. A simple model based on se was proposed (kL = kL(1)se + kL(0)(1 - se)) which predicted experime…	The kL calculation accumulates experimental errors from kLa and interfacial area measurements (estimated maximum error +/- 15%). The model requires further validation using different surfactants, spargers, and validation in larger bubble columns and at higher superficial velocities.
Pedersen (2000)	Tap water	Fatty Acid Polyethanolamide – FAPEA; Diisooctyl Sulphosuccinate – DOSS	-	kL	Surfactant concentration, Hydrodynamics, Surface tension	For clean water, the mass transfer coefficient (K_L) increases with relative flow velocity (v_r) until approximately 50 mm/s, where it becomes constant. K_L is higher for smaller bubble sizes. For tenside solutions (inhomogenous liquids), K_L is a function of v_r, bubble size, and surface tension (decreasing with decreasing surface tension). Below the Critical Micelle Concentration (CMC), K_L and…	It was not possible to present a thorough calculation model for mass transfer in inhomogeneous tenside solutions. Some measurements (11 mm bubble at set points 2 and 3 flow) are considered uncertain.
Rosso & Stenstrom (2006)	Water	Sodium Dodecyl Sulphate – SDS	Isoamyl alcohol	kL, kLa	Surfactant concentration, Hydrodynamics	Surfactant accumulation reduces mass transfer, with the reduction being larger for fine-bubble aerators (low turbulence) compared to coarse-bubble diffusers or surface aerators (high turbulence). High interfacial velocities (turbulence) can offset contamination effects. A dimensionless correlation incorporating the Surface Contamination Number (Ro) and Peclet Number (Pe) was proposed: (Sh) = 0.38…	The variability of alpha factors measured at small scale is often due to uncontrolled energy density. The dimensional analysis used is only valid for low shear rate/low viscosity systems.
Rosso, Huo, et al. (2006)	Deionised water	Sodium Dodecyl Sulphate – SDS	Isoamyl alcohol	kL, kLa, Surface tension	Surfactant concentration, Hydrodynamics	For fine-bubbles in surfactant solutions, surface contamination equilibrates before bubble detachment, resulting in a steady-state reduction of kL. Surfactant contamination causes bubbles to behave as rigid spheres, reducing gas transfer by 30-70% of pure water values. The exponent 1/3 for the Peclet number ((Pe)_s) in the correlation Sh_s proportional to (Pe)_s^(1/3) characterizes the solid sphe…	The Frössling equation for clean systems represents the upper limit for mass transfer, indicating that this empirical approach serves as a correction for contaminated systems.
Rosso, Larson, et al. (2006)	Water	Sodium Dodecyl Sulphate – SDS	-	kLa, O2 transfer rate	Surfactant concentration, Surface tension	The volumetric mass transfer coefficient (kLa) decreases even when interfacial area (a) is high, indicating that the liquid-side mass transfer coefficient (kL) decreases more rapidly than a increases. A dimensionless correlation for the alpha factor was derived: alpha approx (Pe)^(2/3) / (1 + log[1 + 10^19 * (Ro)]). Higher turbulence regimes, characteristic of coarse-bubble aerators, can offset c…	The model assumes that the gas transferred during bubble formation is a negligible fraction of the total gas transferred. The variability of alpha factors measured at small scale is due to uncontrolled energy density.
Sardeing et al. (2006)	Tap water	Sodium Lauryl Sulphate – SLS; Lauryl Dimethyl Benzyl Ammonium Bromide – LDBAB; Ethylene Oxide – 10 EO	-	kL, kLa	Surfactant concentration and type	The relationship between kL and bubble diameter (d_B) defines three zones: Zone A (d_B < 1.5 mm): kL is constant (rigid interface, approx. 1 x 10^-4 m/s). Zone B (1.5 mm < d_B < 3.5 mm): kL increases, but less so with surfactant presence. Zone C (d_B > 3.5 mm): kL is constant but decreases with increasing surface coverage ratio (Se). Models (like Higbie’s) fail to predict kL when surfactants are …	Higbie’s model and Calderbank and Moo-Young's mobile case fail to predict kL when surfactants are present. The calculation of kL values can have a maximum experimental error of plus/minus 30%.
Sieblist et al. (2013)	Purified water	Pluronic F68 (PF68)	-	kL, kLa	Surfactant concentration	Pluronic F68 (PF68) reduces kLa by 50% at low concentrations (0.02 g/L, far below CMC), primarily due to the suppressed movement of the bubble surface layer (making it rigid). This effect is best explained by Higbie’s or Danckwerts’ models. At PF68 concentrations above 0.1 g/L, kLa increases again, mainly driven by an increase in the specific interfacial area (a) and gas holdup from smaller bubbl…	The authors noted contradictory reports in the literature regarding PF68's effect on mass transfer (reduction vs. increase). Ultrasonic devices only used for gas induction are not recommended due to lower efficiency.
Silva et al. (2020)	Tap water	-	Humic substances – sodium salt of humic acid	kL, kLa	Liquid phase temperature	Humic Substances (HS), which are natural surfactants, reduce KLa at the air-water interface, with a maximum reduction of 17% observed at 8 mg/L HS concentration. The reduction is caused by the barrier effect (surface occupation) and the dampening of turbulence close to the surface, causing the interface to behave like an immobile surface. A theoretical model fitted best when the Schmidt number ex…	Experiments were conducted at concentrations (up to 20 mg/L) below the estimated CMC (approx. 100 mg/L). Models considering only hydrodynamics are likely to overestimate KLa in water bodies with HS.
Tsao & Lee (1975)	Water	-	Crude enzyme preparation, specifically glucose oxidase, containing surface-active proteins	kL	Hydrodynamics	Experimental measurements in clean water provide direct support for Danckwerts’ surface renewal theory, showing a linear correlation between kL and the square root of the renewal rate (s^0.5): kL = (D * s)^0.5. In surfactant-laden solutions (protein), two transferring zones exist: a stagnant film (where renewal is hindered) and a penetration zone. The stagnant film thickness was estimated at abou…	Traditional mass transfer theories (Higbie, Danckwerts) do not seem to adequately hold in microbiological processes.
van der Meer et al. (1992)	Water	Biosurfactant Lipopolysaccharide – LPS	-	kLa	Surfactant concentration	Small amounts of biosurfactant LPS (Lipopolysaccharide) lower the volumetric gas/liquid mass transfer coefficient (kLa), while relatively large amounts increase kLa. This mass transfer enhancement is attributed to the grazing effect of emulsified organic droplets (n-octane). The relative enhancement factor (E_r) increases with increasing n-octane hold-up.	At high LPS concentrations (>48 g/m^3), the formation of a foam layer complicates the accurate determination of LPS concentration in the aqueous phase.
Weiner et al. (2019)	Tap water	-	Ruthenium-based fluorescent dye	Surface tension	Hydrodynamics	The fluorescence tracer used in LIF experiments acts as a surfactant, causing partial immobilization of the interface and a reduction in bubble rise velocity by up to 50%. The CFD simulations confirmed that Marangoni forces (surface tension gradient) cause the significant reduction in rise velocity. For contaminated bubbles, the mass transfer coefficient (kL / Sh) agrees well with the solid parti…	The source of contamination (fluorescent dye vs. tap water contaminants/impurities) could not be definitively isolated. Experimental measurement of the reactive mass transfer coefficient (Sh_r) is difficult because the thin concentration boundary layer cannot be accurately captured.
Worden & Bredwell (1998)	Degassed water	Not specified	-	kL	Surfactant concentration	A dynamic microbubble model was developed accounting for bubble shrinkage, internal pressure changes, and the mass-transfer resistance of the surfactant shell (kL,s). The overall mass transfer resistance is the sum of the shell resistance and the bulk liquid resistance: 1/K_L = 1/kL,s + 1/kL. The surfactant shell resistance (kL,s) can become the dominant resistance for values smaller than 0.0001 …	Neither the Pseudo-Steady-State (PSS) nor the Gas-Free (GF) initial conditions exactly describe the experimental system. The model assumes an infinite pool of liquid, which may be invalid for moderate-to-high gas void fractions.
Zhang et al. (2013)	Ultrapure water	Cetyltrimethylammonium Bromide – CTAB; Cetyltrimethylammonium Chloride – CTAC	-	kL, Surface tension	Surfactant concentration and type, Hydrodynamics	Cationic surfactants CTAB exerted stronger obstruction on oxygen transfer than CTAC. This difference is due to the counter-ion effect: Br- leads to a more compact molecular layer than Cl-. The surface coverage ratio (Se) is closely related to the barrier effect. The addition of electrolytes (NH4Br) strongly compresses the electric double layer, enhancing the interfacial occupation and leading to …	The Marangoni enhancement effect was negligible at high turbulence (600 rpm). The calculation of kL values in bubble columns may be subject to error due to neglecting some contact area (coagulation, disruption).
