# Supplementary material for: Systematic Map of Chemical and Biological Surfactant Effects on Oxygen Mass Transfer at the Air–Water Interface
Source: Water Environ Res. 2026 Jan 14;98(1):e70271. doi: 10.1002/wer.70271 (PMC12802822; doi:10.1002/wer.70271)
Supplement: Supplementary file 13 — Table S2: Clusters de coautoria e focos metodológicos. [file WER-98-e70271-s010.xlsx]

## Sheet: Planilha1
Tabela S2. Clusters de Coautoria e Focos Metodológicos
Cluster	Pesquisadores Chave	Força de Ligação Total (TLS)	Foco Metodológico Principal
1. Cluster PLIF e Difusão	Hébrard, G. (25); Dietrich, N. (17); Loubière, K (9).; Jimenez, M.(3); Lebrun, G. (7); Coudret, C. (7)	Alto	Estudos Fundamentais (Microescala): Determinação precisa do coeficiente de transferência de massa do lado líquido (kL) e coeficiente de difusão de oxigênio (D) em bolhas isoladas ou interfaces planas, usando técnicas de visualização (PLIF).
2. Cluster Fator α e Efluentes	Stenstrom, M.K. (6); Rosso, D. (5); Hwang, H.J. (1)	Baixo	Aplicações em Engenharia (Macroescala): Foco na eficiência de aeração, medição do Fator α (depressão da kLa) e desenvolvimento de modelos empíricos para sistemas de águas residuais e efluentes.
3. Cluster Partículas e Controvérsia	Linek, V. (5); Kordač, M. (5); Kaya, A. (1); Schumpe, A. (1)	Baixo	Mecanismos de Interação (Reologia): Uso de células agitadas e determinação do expoente de difusividade (n) para provar a mobilidade interfacial. Foco na controvérsia "efeito shuttle" vs. "limpeza por adsorção".
4. Cluster CFD e Biorreatores	Kavanagh, J.M. (7); McClure, D.D. (7); Fletcher, D.F. (3); Ertekin, A. (3)	Médio	Modelagem Industrial (Simulação): Uso de CFD (Euler-Euler, LES-PBM) para modelar hidrodinâmica e transferência de oxigênio em reatores de coluna de bolhas e biorreatores, com foco em antiespumante e coeficiente de arrasto
5. Cluster Microbolhas e Fermentação	Bredwell, M.D. (2); Worden, R.M. (2)	Muito Baixo	Tecnologia de Microbolhas (Aplicação): Estudo da transferência de massa de microbolhas (<100 μm) em fermentações, modelando a dinâmica de encolhimento de bolhas.
6. Cluster Eletroflotação / Coluna (SDS)	Kouzbour, S. (11); Gourich, B. (11); Stiriba, Y.(11); Ahmia, A.C. (4)	Alto	Estudos em Colunas de Bolhas: Aplicação do SDS em colunas de bolhas, focando na medição de hidrodinâmica, kLa e kL, e validação de modelos CFD-PBM para sistemas contaminados.
